# Supplementary material for: PI3K/mTOR inhibitors promote G6PD autophagic degradation and exacerbate oxidative stress damage to radiosensitize small cell lung cancer
Source: Cell Death Dis. 2023 Oct 6;14(10):652. doi: 10.1038/s41419-023-06171-7 (PMC10558571; doi:10.1038/s41419-023-06171-7)
Supplement: Supplementary file 5 — Table S3 [file 41419_2023_6171_MOESM5_ESM.xls]

## Sheet: Table S1
Supplementary table S3 Differential gene expression in RNA-seq analysis
Gene ID	Gene Symbol	Type	Counts per Million (Parent)	Counts per Million (RR)	log2 (RR / Parent)	Pvalue(RR / Parent)	fdr(RR / Parent)	Regulated Type
25817	TAFA5	mRNA	7.8	0.01	-9.94404	0	0	Down
5173	PDYN	mRNA	7.11	0.01	-9.81119	0	0	Down
23040	MYT1L	mRNA	6.52	0.01	-9.68644	0	0	Down
50859	SPOCK3	mRNA	6.06	0.01	-9.58011	0	0	Down
9353	SLIT2	mRNA	6.02	0.01	-9.5722	0	0	Down
8840	CCN4	mRNA	5.39	0.01	-9.41186	0	0	Down
9607	CARTPT	mRNA	35.83	0.09	-8.58507	0	0	Down
8653	DDX3Y	mRNA	2.73	0.01	-8.43083	0	0	Down
921	CD5	mRNA	29.25	0.08	-8.29787	0	0	Down
59272	ACE2	mRNA	2.45	0.01	-8.27917	0	0	Down
8843	HCAR3	mRNA	2.16	0.01	-8.09748	0	2e-08	Down
56001	NXF2	mRNA	2.15	0.01	-8.0927	0	0	Down
10590	SCGN	mRNA	2.1	0.01	-8.05267	0	0	Down
139065	SLITRK4	mRNA	2.04	0.01	-8.01029	0	0	Down
6387	CXCL12	mRNA	2.01	0.01	-7.99407	0	0	Down
55079	FEZF2	mRNA	1.99	0.01	-7.97989	0	0	Down
338645	LUZP2	mRNA	1.99	0.01	-7.97945	0	0	Down
81832	NETO1	mRNA	7.08	0.02	-7.92366	0	0	Down
1134	CHRNA1	mRNA	6.8	0.02	-7.86434	0	0	Down
27319	BHLHE22	mRNA	178.06	0.76	-7.85228	0	0	Down
6192	RPS4Y1	mRNA	6.62	0.02	-7.8271	0	0	Down
3963	LGALS7	mRNA	1.78	0.01	-7.8155	6.5e-05	0.000359	Down
2558	GABRA5	mRNA	1.76	0.01	-7.8029	0	0	Down
7704	ZBTB16	mRNA	1.45	0.01	-7.52073	0	0	Down
4741	NEFM	mRNA	9.1	0.04	-7.49367	0	0	Down
154796	AMOT	mRNA	1.32	0.01	-7.39027	0	0	Down
54549	SDK2	mRNA	8.11	0.04	-7.32786	0	0	Down
10278	EFS	mRNA	44.78	0.28	-7.2985	0	0	Down
92211	CDHR1	mRNA	1.22	0.01	-7.27152	0	0	Down
5806	PTX3	mRNA	23.86	0.15	-7.25029	0	0	Down
25878	MXRA5	mRNA	1.2	0.01	-7.24822	0	2e-08	Down
7225	TRPC6	mRNA	4.24	0.02	-7.1838	0	0	Down
253012	HEPACAM2	mRNA	12.78	0.09	-7.10203	0	0	Down
127003	C1orf194	mRNA	0.96	0.01	-6.93937	6e-08	4.6e-07	Down
6531	SLC6A3	mRNA	3.46	0.02	-6.88864	0	0	Down
132204	SYNPR	mRNA	8.11	0.06	-6.82278	0	0	Down
758	MPPED1	mRNA	3.21	0.02	-6.78265	0	0	Down
9671	WSCD2	mRNA	9.54	0.08	-6.68151	0	0	Down
79784	MYH14	mRNA	7.32	0.06	-6.67299	0	0	Down
340533	NEXMIF	mRNA	9.4	0.08	-6.6618	0	0	Down
58158	NEUROD4	mRNA	113.69	1.12	-6.65353	0	0	Down
6591	SNAI2	mRNA	4.97	0.04	-6.62395	0	0	Down
84966	IGSF21	mRNA	29.66	0.3	-6.59699	0	0	Down
145270	PRIMA1	mRNA	12.89	0.13	-6.57287	0	0	Down
148281	SYT6	mRNA	38.48	0.41	-6.54356	0	0	Down
440073	IQSEC3	mRNA	9.75	0.11	-6.41475	0	0	Down
5450	POU2AF1	mRNA	262.15	3.1	-6.398	0	0	Down
5026	P2RX5	mRNA	2.45	0.02	-6.39572	0	0	Down
58480	RHOU	mRNA	93.17	1.12	-6.36053	0	0	Down
4985	OPRD1	mRNA	17.35	0.21	-6.30068	0	0	Down
7020	TFAP2A	mRNA	3.92	0.04	-6.28192	0	0	Down
1630	DCC	mRNA	36.95	0.47	-6.27916	0	0	Down
4940	OAS3	mRNA	31.07	0.4	-6.24002	0	0	Down
2636	GBX1	mRNA	3.73	0.04	-6.20829	0	0	Down
401647	GOLGA7B	mRNA	18.99	0.25	-6.17418	0	0	Down
94160	ABCC12	mRNA	5.14	0.06	-6.16272	0	0	Down
1896	EDA	mRNA	38.48	0.53	-6.1553	0	0	Down
9447	AIM2	mRNA	3.54	0.04	-6.13511	0	0	Down
51296	SLC15A3	mRNA	2.03	0.02	-6.12636	3e-08	2.3e-07	Down
3897	L1CAM	mRNA	126.14	1.82	-6.10787	0	0	Down
863	CBFA2T3	mRNA	19.52	0.28	-6.09887	0	0	Down
55888	ZKSCAN7	mRNA	1.97	0.02	-6.0822	0	0	Down
640	BLK	mRNA	12.04	0.17	-6.08179	0	0	Down
4760	NEUROD1	mRNA	314.67	4.7	-6.06247	0	0	Down
222611	ADGRF2	mRNA	1.89	0.02	-6.02109	0	0	Down
7545	ZIC1	mRNA	6.04	0.09	-6.02028	0	0	Down
340146	SLC35D3	mRNA	1.89	0.02	-6.01732	0	0	Down
547	KIF1A	mRNA	79.44	1.22	-6.00606	0	0	Down
6282	S100A11	mRNA	3.23	0.04	-6.00247	0	0	Down
3763	KCNJ6	mRNA	181.39	2.82	-6.00021	0	0	Down
375057	STUM	mRNA	73.48	1.14	-5.99371	0	0	Down
5549	PRELP	mRNA	162.52	2.56	-5.98636	0	0	Down
124857	WFIKKN2	mRNA	45.59	0.73	-5.95891	0	0	Down
4747	NEFL	mRNA	21.27	0.34	-5.9317	0	0	Down
9452	ITM2A	mRNA	1.76	0.02	-5.92026	0	0	Down
416	ARSF	mRNA	1.7	0.02	-5.86902	0	0	Down
23220	DTX4	mRNA	75.45	1.32	-5.83013	0	0	Down
2835	GPR12	mRNA	18.52	0.32	-5.82567	0	0	Down
10397	NDRG1	mRNA	5.23	0.09	-5.80861	2.86e-06	1.92e-05	Down
441151	TMEM151B	mRNA	11.05	0.19	-5.79369	0	0	Down
6710	SPTB	mRNA	14.59	0.25	-5.7934	0	0	Down
11075	STMN2	mRNA	62.67	1.12	-5.79006	0	0	Down
164633	CABP7	mRNA	180.01	3.25	-5.78898	0	0	Down
57495	NWD2	mRNA	1.59	0.02	-5.77752	0	0	Down
55118	CRTAC1	mRNA	42.81	0.79	-5.74977	0	0	Down
1136	CHRNA3	mRNA	42.65	0.83	-5.66914	0	0	Down
6572	SLC18A3	mRNA	19.85	0.38	-5.66464	0	0	Down
2257	FGF12	mRNA	35.5	0.7	-5.64321	0	0	Down
5152	PDE9A	mRNA	10.93	0.21	-5.62927	0	0	Down
8111	GPR68	mRNA	89.64	1.81	-5.62468	0	0	Down
140767	NRSN1	mRNA	33.8	0.68	-5.61766	0	0	Down
3274	HRH2	mRNA	2.45	0.04	-5.6078	0	0	Down
388394	RPRML	mRNA	164.68	3.39	-5.60213	0	0	Down
23544	SEZ6L	mRNA	456.4	9.41	-5.59872	0	0	Down
30811	HUNK	mRNA	43.89	0.91	-5.57496	0	0	Down
51046	ST8SIA3	mRNA	113.58	2.38	-5.56984	0	0	Down
4938	OAS1	mRNA	837.21	17.68	-5.56504	0	0	Down
57535	ELAPOR1	mRNA	67.37	1.42	-5.56336	0	0	Down
165082	ADGRF3	mRNA	29.57	0.62	-5.56142	0	0	Down
1641	DCX	mRNA	17.13	0.36	-5.53584	0	0	Down
51412	ACTL6B	mRNA	22.78	0.49	-5.51953	0	0	Down
55800	SCN3B	mRNA	28.49	0.61	-5.51522	0	0	Down
2562	GABRB3	mRNA	38.03	0.82	-5.5115	0	0	Down
161357	MDGA2	mRNA	1.28	0.02	-5.46254	0	0	Down
6092	ROBO2	mRNA	162.21	3.67	-5.46012	0	0	Down
3350	HTR1A	mRNA	9.58	0.21	-5.44175	0	0	Down
575	ADGRB1	mRNA	104.77	2.43	-5.42804	0	0	Down
80731	THSD7B	mRNA	23.72	0.55	-5.40561	0	0	Down
1803	DPP4	mRNA	15.58	0.36	-5.401	0	0	Down
129684	CNTNAP5	mRNA	32.45	0.76	-5.40067	0	0	Down
22895	RPH3A	mRNA	253.49	6.06	-5.38396	0	0	Down
9651	PLCH2	mRNA	76.14	1.83	-5.37298	0	0	Down
55885	LMO3	mRNA	4.72	0.1	-5.37044	0	0	Down
117581	TWIST2	mRNA	1.2	0.02	-5.36349	0	0	Down
8618	CADPS	mRNA	21.09	0.51	-5.34643	0	0	Down
27112	NALF2	mRNA	71.99	1.78	-5.32841	0	0	Down
5803	PTPRZ1	mRNA	91.9	2.28	-5.32618	0	0	Down
5579	PRKCB	mRNA	1.15	0.02	-5.31271	0	0	Down
340527	NHSL2	mRNA	11.76	0.29	-5.27177	0	0	Down
1995	ELAVL3	mRNA	121.54	3.16	-5.25956	0	0	Down
2899	GRIK3	mRNA	388.12	10.19	-5.25024	0	0	Down
140597	TCEAL2	mRNA	2.72	0.06	-5.24985	0	0	Down
57574	MARCHF4	mRNA	71.03	1.88	-5.22951	0	0	Down
6752	SSTR2	mRNA	85.46	2.27	-5.22685	0	0	Down
375298	CERKL	mRNA	23.12	0.62	-5.20941	0	0	Down
254268	AKNAD1	mRNA	2.64	0.06	-5.20586	0	0	Down
10814	CPLX2	mRNA	192.15	5.2	-5.20472	0	0	Down
157807	CLVS1	mRNA	8.1	0.21	-5.19791	0	0	Down
8128	ST8SIA2	mRNA	18.21	0.51	-5.13292	0	0	Down
6664	SOX11	mRNA	31.03	0.89	-5.11164	0	0	Down
152404	IGSF11	mRNA	52.68	1.52	-5.10729	0	0	Down
9935	MAFB	mRNA	24.49	0.71	-5.10469	0	0	Down
221692	PHACTR1	mRNA	20.67	0.6	-5.0966	0	0	Down
84684	INSM2	mRNA	1.72	0.04	-5.09648	0	0	Down
8857	FCGBP	mRNA	3.88	0.11	-5.08592	0	0	Down
283849	EXOC3L1	mRNA	0.98	0.02	-5.08427	1e-08	1.2e-07	Down
492307	PPDPFL	mRNA	3.85	0.11	-5.07144	0.000838	0.00374821	Down
134829	CLVS2	mRNA	5.24	0.15	-5.06508	0	0	Down
26051	PPP1R16B	mRNA	15.81	0.47	-5.05658	0	0	Down
26002	MOXD1	mRNA	9.98	0.3	-5.02922	0	0	Down
7069	THRSP	mRNA	2.33	0.06	-5.0239	0	0	Down
139378	ADGRG4	mRNA	8.46	0.25	-5.01123	0	0	Down
220382	FAM181B	mRNA	59.14	1.83	-5.00846	0	0	Down
3761	KCNJ4	mRNA	37.69	1.17	-5.00206	0	0	Down
9627	SNCAIP	mRNA	188.34	5.87	-5.00111	0	0	Down
9745	ZNF536	mRNA	39.29	1.23	-4.99107	0	0	Down
163404	PLPPR5	mRNA	13.71	0.43	-4.98364	0	0	Down
116	ADCYAP1	mRNA	31.73	1	-4.97747	0	0	Down
1007	CDH9	mRNA	3.58	0.1	-4.97525	0	0	Down
143662	MUC15	mRNA	1.57	0.04	-4.96835	0	0	Down
1840	DTX1	mRNA	56.5	1.8	-4.96281	0	0	Down
56967	C14orf132	mRNA	115.71	3.7	-4.9604	0	0	Down
343702	XKR7	mRNA	120.85	3.87	-4.9591	0	0	Down
4661	MYT1	mRNA	10.15	0.32	-4.95545	0	0	Down
8499	PPFIA2	mRNA	37.6	1.21	-4.94915	0	0	Down
9543	IGDCC3	mRNA	8.7	0.28	-4.93555	0	0	Down
440097	DBX2	mRNA	5.41	0.17	-4.92999	0	0	Down
57578	UNC79	mRNA	66.17	2.19	-4.90894	0	0	Down
8495	PPFIBP2	mRNA	9.79	0.32	-4.90405	0	0	Down
5079	PAX5	mRNA	87.31	2.96	-4.87926	0	0	Down
11227	GALNT5	mRNA	85.5	2.95	-4.84883	0	0	Down
4884	NPTX1	mRNA	1439.05	49.94	-4.84853	0	0	Down
1813	DRD2	mRNA	39.35	1.36	-4.8471	0	0	Down
389125	MUSTN1	mRNA	37.73	1.32	-4.83493	0	0	Down
117	ADCYAP1R1	mRNA	14.69	0.51	-4.83332	0	0	Down
2568	GABRP	mRNA	7.42	0.26	-4.81775	0	0	Down
9312	KCNB2	mRNA	44.91	1.59	-4.81401	0	0	Down
9595	CYTIP	mRNA	3.18	0.11	-4.8029	0	0	Down
1400	CRMP1	mRNA	95.75	3.46	-4.78528	0	0	Down
3642	INSM1	mRNA	485.29	17.67	-4.77877	0	0	Down
6543	SLC8A2	mRNA	69.67	2.53	-4.77696	0	0	Down
5629	PROX1	mRNA	28.62	1.03	-4.77659	0	0	Down
6252	RTN1	mRNA	62.53	2.29	-4.76636	0	0	Down
266727	MDGA1	mRNA	261.63	9.6	-4.76632	0	0	Down
9920	KBTBD11	mRNA	59.98	2.19	-4.76528	0	0	Down
23194	FBXL7	mRNA	10.48	0.38	-4.74917	0	0	Down
8651	SOCS1	mRNA	16.13	0.59	-4.74268	0	0	Down
9705	ST18	mRNA	30.39	1.13	-4.73314	2e-08	1.6e-07	Down
9244	CRLF1	mRNA	158.88	6	-4.72625	0	0	Down
55203	LGI2	mRNA	5.81	0.21	-4.72102	0	0	Down
57512	GPR158	mRNA	49.57	1.87	-4.71768	0	0	Down
83666	PARP9	mRNA	1.32	0.04	-4.7174	0	0	Down
9254	CACNA2D2	mRNA	238.26	9.07	-4.71329	0	0	Down
25758	KIAA1549L	mRNA	57.39	2.2	-4.69692	0	0	Down
57476	GRAMD1B	mRNA	36.93	1.42	-4.69203	0	0	Down
3785	KCNQ2	mRNA	161.87	6.26	-4.69128	0	0	Down
8437	RASAL1	mRNA	14.98	0.58	-4.68527	0	0	Down
338442	HCAR2	mRNA	3.95	0.15	-4.66617	2.64e-06	1.78e-05	Down
56978	PRDM8	mRNA	96.89	3.82	-4.66149	0	0	Down
1113	CHGA	mRNA	235.33	9.3	-4.65936	0	0	Down
285025	CCDC141	mRNA	7.66	0.3	-4.65046	0	0	Down
3736	KCNA1	mRNA	294.57	11.73	-4.64949	0	0	Down
124925	SEZ6	mRNA	244.01	9.71	-4.64936	0	0	Down
146713	RBFOX3	mRNA	20.27	0.81	-4.63425	0	0	Down
54738	FEV	mRNA	2.31	0.09	-4.63199	0	0	Down
4325	MMP16	mRNA	30.63	1.23	-4.63063	0	0	Down
100507050	TPBGL	mRNA	13.33	0.53	-4.62989	0	0	Down
277	AMY1B	mRNA	2.79	0.11	-4.62247	0	0	Down
55530	SVOP	mRNA	19.04	0.77	-4.60795	0	0	Down
5100	PCDH8	mRNA	22.87	0.93	-4.60079	0	0	Down
140766	ADAMTS14	mRNA	31.11	1.28	-4.59656	0	0	Down
5521	PPP2R2B	mRNA	177.3	7.34	-4.59185	0	0	Down
2775	GNAO1	mRNA	64.14	2.67	-4.57807	0	0	Down
4135	MAP6	mRNA	5.76	0.23	-4.57701	0	0	Down
6424	SFRP4	mRNA	1.7	0.06	-4.57034	0	0	Down
10842	PPP1R17	mRNA	2.7	0.1	-4.56999	0	0	Down
10178	TENM1	mRNA	113.3	4.77	-4.56848	5.8e-07	4.3e-06	Down
57863	CADM3	mRNA	42.8	1.8	-4.56207	0	0	Down
6253	RTN2	mRNA	76.27	3.23	-4.56199	0	0	Down
8029	CUBN	mRNA	28.21	1.19	-4.55903	0	0	Down
57144	PAK5	mRNA	18.43	0.78	-4.53783	0	0	Down
5122	PCSK1	mRNA	129.04	5.58	-4.52783	0	0	Down
200150	PLD5	mRNA	35.5	1.55	-4.50807	0	0	Down
9369	NRXN3	mRNA	55.12	2.42	-4.50581	0	0	Down
2532	ACKR1	mRNA	4.02	0.17	-4.50222	0	0	Down
642938	INSYN2A	mRNA	2.1	0.08	-4.50185	0	0	Down
55890	GPRC5C	mRNA	115.13	5.12	-4.49003	0	0	Down
6482	ST3GAL1	mRNA	2.56	0.11	-4.48637	0	0	Down
3746	KCNC1	mRNA	36.4	1.62	-4.48544	0	0	Down
23555	TSPAN15	mRNA	122.03	5.46	-4.48169	0	0	Down
101928991	CCDC92B	mRNA	53.27	2.38	-4.47863	0	0	Down
79937	CNTNAP3	mRNA	3.37	0.14	-4.46936	0	0	Down
78997	GDAP1L1	mRNA	47.49	2.15	-4.46214	0	0	Down
84443	FRMPD3	mRNA	26.28	1.18	-4.45799	0	0	Down
728215	NALF1	mRNA	11.83	0.53	-4.45768	0	0	Down
81033	KCNH6	mRNA	6.69	0.3	-4.45391	0	0	Down
89866	SEC16B	mRNA	5.76	0.26	-4.45355	0	0	Down
2016	EMX1	mRNA	3.35	0.15	-4.42204	0	0	Down
4610	MYCL	mRNA	17.03	0.79	-4.42176	0	0	Down
130399	ACVR1C	mRNA	3.8	0.17	-4.41829	0	0	Down
26575	RGS17	mRNA	1.07	0.04	-4.41657	0	1e-08	Down
23671	TMEFF2	mRNA	22.83	1.06	-4.41482	0	0	Down
2259	FGF14	mRNA	18.57	0.86	-4.40862	0	0	Down
1003	CDH5	mRNA	243.37	11.48	-4.40563	0	0	Down
56934	CA10	mRNA	57.47	2.72	-4.39654	0	0	Down
100996648	TCP11X2	mRNA	1.05	0.04	-4.38919	2e-08	1.4e-07	Down
6865	TACR2	mRNA	16.14	0.77	-4.38007	0	0	Down
10777	ARPP21	mRNA	206.42	9.94	-4.37491	0	0	Down
11173	ADAMTS7	mRNA	61.64	2.98	-4.36621	0	0	Down
23057	NMNAT2	mRNA	238.23	11.55	-4.36487	0	0	Down
161725	OTUD7A	mRNA	15.89	0.77	-4.35979	0	0	Down
5794	PTPRH	mRNA	6.14	0.29	-4.33501	0	0	Down
100131755	ARMCX4	mRNA	62.66	3.1	-4.3311	0	0	Down
9892	SNAP91	mRNA	15.98	0.78	-4.33056	0	0	Down
27012	KCNV1	mRNA	3.54	0.17	-4.31768	0	0	Down
23546	SYNGR4	mRNA	69.02	3.5	-4.30092	0	0	Down
3748	KCNC3	mRNA	79.13	4.01	-4.29838	0	0	Down
5126	PCSK2	mRNA	89.63	4.56	-4.29319	0	0	Down
375567	VWC2	mRNA	9.58	0.49	-4.2719	0	0	Down
6860	SYT4	mRNA	233.75	12.1	-4.27048	0	0	Down
22854	NTNG1	mRNA	143.1	7.41	-4.26947	0	0	Down
10125	RASGRP1	mRNA	4.23	0.21	-4.26634	0	0	Down
90249	UNC5A	mRNA	148.05	7.74	-4.25725	0	0	Down
213	ALB	mRNA	97.28	5.1	-4.25132	0	0	Down
1272	CNTN1	mRNA	205.18	10.79	-4.24758	0	1e-08	Down
202374	STK32A	mRNA	92.25	4.9	-4.23254	0	0	Down
2914	GRM4	mRNA	32.07	1.7	-4.23106	0	0	Down
5798	PTPRN	mRNA	65.35	3.48	-4.23062	0	0	Down
6620	SNCB	mRNA	44.49	2.38	-4.22304	0	0	Down
1014	CDH16	mRNA	1.32	0.06	-4.20828	1e-07	8e-07	Down
4922	NTS	mRNA	318.07	17.29	-4.20104	0	0	Down
1394	CRHR1	mRNA	2.77	0.14	-4.19785	0	0	Down
283576	ZDHHC22	mRNA	33.49	1.82	-4.19021	0	0	Down
90525	SHF	mRNA	93.4	5.13	-4.18711	0	0	Down
80816	ASXL3	mRNA	13.93	0.76	-4.17581	0	0	Down
57604	TRMT9B	mRNA	102.49	5.71	-4.16292	0	0	Down
1600	DAB1	mRNA	4.34	0.24	-4.15531	0	0	Down
5909	RAP1GAP	mRNA	3.54	0.19	-4.15446	0	0	Down
2596	GAP43	mRNA	142.15	8.05	-4.14054	0	0	Down
6804	STX1A	mRNA	151.69	8.66	-4.13029	0	0	Down
4642	MYO1D	mRNA	241.3	13.78	-4.12947	0	0	Down
83482	SCRT1	mRNA	16.02	0.91	-4.12072	0	0	Down
2554	GABRA1	mRNA	33.46	1.92	-4.11766	0	0	Down
83723	TLCD3B	mRNA	69.98	4.03	-4.11603	0	0	Down
51704	GPRC5B	mRNA	67.51	3.89	-4.11438	0	0	Down
2900	GRIK4	mRNA	12.65	0.72	-4.11354	0	0	Down
79623	GALNT14	mRNA	14.02	0.81	-4.10181	0	0	Down
4761	NEUROD2	mRNA	57.66	3.36	-4.09473	0	0	Down
84530	SRRM4	mRNA	66.45	3.9	-4.08799	0	0	Down
79953	SYNDIG1	mRNA	41.25	2.42	-4.08575	0	0	Down
127833	SYT2	mRNA	68.27	4.02	-4.08206	0	0	Down
1907	EDN2	mRNA	12.71	0.74	-4.08064	7e-08	5.6e-07	Down
340542	BEX5	mRNA	2.28	0.13	-4.07876	0	0	Down
94234	FOXQ1	mRNA	12.61	0.74	-4.07212	0	0	Down
10815	CPLX1	mRNA	22.22	1.32	-4.06636	0	0	Down
3778	KCNMA1	mRNA	11.12	0.66	-4.0639	0	0	Down
29106	SCG3	mRNA	118.72	7.1	-4.06197	0	0	Down
3752	KCND3	mRNA	98.93	5.92	-4.06119	0	0	Down
253314	EIF4E1B	mRNA	7.21	0.43	-4.056	0	0	Down
149111	CNIH3	mRNA	14.3	0.86	-4.05519	0	0	Down
8912	CACNA1H	mRNA	2.6	0.15	-4.05208	0	0	Down
284339	TMEM145	mRNA	92.96	5.63	-4.04417	0	0	Down
4885	NPTX2	mRNA	7.48	0.45	-4.0434	0	0	Down
54212	SNTG1	mRNA	4.32	0.25	-4.04067	0	0	Down
79870	BAALC	mRNA	1.17	0.06	-4.03837	1e-08	5e-08	Down
4045	LSAMP	mRNA	92.14	5.62	-4.03174	0	0	Down
83592	AKR1E2	mRNA	2.89	0.17	-4.02442	0	0	Down
11189	CELF3	mRNA	44.78	2.75	-4.02281	0	0	Down
9024	BRSK2	mRNA	63.6	3.96	-4.00587	0	0	Down
1501	CTNND2	mRNA	160.36	9.98	-4.00434	0	0	Down
2254	FGF9	mRNA	14.38	0.89	-4.00384	0	0	Down
64131	XYLT1	mRNA	17.89	1.12	-3.98731	0	0	Down
27324	TOX3	mRNA	9.5	0.59	-3.98726	9e-08	7.4e-07	Down
3737	KCNA2	mRNA	352.48	22.22	-3.98713	0	0	Down
148252	DIRAS1	mRNA	82.81	5.22	-3.9852	0	0	Down
84929	FIBCD1	mRNA	11.61	0.73	-3.98513	0	0	Down
8825	LIN7A	mRNA	32.46	2.05	-3.9756	0	0	Down
4693	NDP	mRNA	21.48	1.36	-3.9717	0	0	Down
727909	GOLGA8Q	mRNA	23.78	1.51	-3.9695	0	0	Down
257019	FRMD3	mRNA	21.2	1.35	-3.96005	0	0	Down
7852	CXCR4	mRNA	69.46	4.47	-3.95676	0	0	Down
6855	SYP	mRNA	143.09	9.25	-3.94952	0	0	Down
259232	NALCN	mRNA	9.86	0.63	-3.93488	0	0	Down
728047	GOLGA8O	mRNA	21.29	1.39	-3.92079	0	0	Down
491	ATP2B2	mRNA	84.47	5.58	-3.9156	0	0	Down
9922	IQSEC1	mRNA	19	1.27	-3.88816	0	0	Down
92369	SPSB4	mRNA	7.33	0.49	-3.88271	0	0	Down
10439	OLFM1	mRNA	205.68	13.98	-3.87807	0	0	Down
286	ANK1	mRNA	25.3	1.72	-3.87154	0	0	Down
26153	KIF26A	mRNA	860.38	58.95	-3.86729	0	0	Down
57482	CRACD	mRNA	61.5	4.24	-3.85518	0	0	Down
116362	RBP7	mRNA	3.81	0.26	-3.85394	0	0	Down
256472	TMEM151A	mRNA	17.61	1.22	-3.84946	0	0	Down
5138	PDE2A	mRNA	55.37	3.87	-3.83551	0	0	Down
91584	PLXNA4	mRNA	21.3	1.48	-3.83517	0	0	Down
26011	TENM4	mRNA	6.12	0.42	-3.8268	2e-08	1.5e-07	Down
57595	PDZD4	mRNA	79.73	5.63	-3.82214	0	0	Down
9568	GABBR2	mRNA	48.9	3.45	-3.82207	0	0	Down
1013	CDH15	mRNA	69.18	4.92	-3.81289	0	0	Down
56246	MRAP	mRNA	2.49	0.17	-3.81041	0	0	Down
26053	AUTS2	mRNA	126.79	9.06	-3.80514	0	0	Down
10656	KHDRBS3	mRNA	24.15	1.72	-3.80373	0	0	Down
9229	DLGAP1	mRNA	56.48	4.04	-3.80133	0	0	Down
440279	UNC13C	mRNA	3.36	0.23	-3.79996	0	0	Down
5799	PTPRN2	mRNA	11.34	0.8	-3.79915	0	0	Down
112609	MRAP2	mRNA	7.47	0.53	-3.79114	0	0	Down
6276	S100A5	mRNA	1.57	0.11	-3.78946	0	0	Down
54886	PLPPR1	mRNA	37.6	2.73	-3.77889	0	0	Down
57497	LRFN2	mRNA	2.72	0.19	-3.77583	0	0	Down
60676	PAPPA2	mRNA	1.85	0.13	-3.77342	0	0	Down
2295	FOXF2	mRNA	28.34	2.08	-3.76306	0	0	Down
2898	GRIK2	mRNA	28.77	2.11	-3.759	0	0	Down
11117	EMILIN1	mRNA	52.45	3.91	-3.74278	0	0	Down
4916	NTRK3	mRNA	92.81	6.93	-3.74098	0	0	Down
4692	NDN	mRNA	3.79	0.28	-3.73747	0	0	Down
388662	SLC6A17	mRNA	50.77	3.81	-3.73252	0	0	Down
124590	USH1G	mRNA	8.59	0.64	-3.73038	0	0	Down
1310	COL19A1	mRNA	97.43	7.37	-3.72282	0	0	Down
222537	HS3ST5	mRNA	8.72	0.65	-3.71698	0	0	Down
7425	VGF	mRNA	111.97	8.6	-3.7013	0	0	Down
23305	ACSL6	mRNA	20.29	1.55	-3.69906	0	0	Down
146664	MGAT5B	mRNA	25.15	1.94	-3.69227	0	0	Down
90668	CARMIL3	mRNA	72.84	5.63	-3.69034	0	0	Down
57030	SLC17A7	mRNA	9.7	0.75	-3.68439	0	0	Down
6515	SLC2A3	mRNA	14.13	1.09	-3.67671	0	0	Down
5251	PHEX	mRNA	116.16	9.09	-3.67289	0	0	Down
56853	CELF4	mRNA	10.92	0.85	-3.66923	0	0	Down
6854	SYN2	mRNA	24.95	1.96	-3.66655	0	0	Down
11255	HRH3	mRNA	6.81	0.53	-3.6605	0	0	Down
6273	S100A2	mRNA	110.17	8.77	-3.65118	0	0	Down
57731	SPTBN4	mRNA	22.58	1.79	-3.65086	0	0	Down
8997	KALRN	mRNA	46.89	3.72	-3.65083	0	0	Down
4248	MGAT3	mRNA	19.27	1.52	-3.65063	0	0	Down
375323	LHFPL4	mRNA	70.14	5.6	-3.64459	0	0	Down
9086	EIF1AY	mRNA	1.15	0.09	-3.64067	1e-08	8e-08	Down
55083	KIF26B	mRNA	1.15	0.09	-3.63857	0	3e-08	Down
4005	LMO2	mRNA	14.94	1.19	-3.63727	0	0	Down
1005	CDH7	mRNA	8.7	0.69	-3.63118	3.4e-07	2.59e-06	Down
56265	CPXM1	mRNA	2.45	0.19	-3.62406	0	0	Down
349136	WDR86	mRNA	5.07	0.41	-3.62265	0	0	Down
90113	VWA5B2	mRNA	7.15	0.57	-3.61996	0	0	Down
140578	CHODL	mRNA	6.33	0.51	-3.61458	0	0	Down
347252	IGFBPL1	mRNA	296.94	24.39	-3.60541	0	0	Down
9379	NRXN2	mRNA	47.74	3.93	-3.60265	0	0	Down
4804	NGFR	mRNA	147.55	12.15	-3.60121	0	0	Down
7857	SCG2	mRNA	264.3	21.78	-3.60024	0	0	Down
400451	FAM174B	mRNA	7.31	0.6	-3.59675	0	0	Down
56884	FSTL5	mRNA	203.64	16.89	-3.59071	0	0	Down
5662	PSD	mRNA	34.08	2.83	-3.58601	0	0	Down
23554	TSPAN12	mRNA	169.21	14.11	-3.58299	0	0	Down
4033	IRAG2	mRNA	46.44	3.87	-3.58297	0	0	Down
6853	SYN1	mRNA	36.02	3.02	-3.57213	0	0	Down
276	AMY1A	mRNA	4.82	0.4	-3.55041	2.1e-07	1.66e-06	Down
55190	NUDT11	mRNA	27.15	2.31	-3.54841	0	0	Down
131034	CPNE4	mRNA	27.35	2.33	-3.54815	0	0	Down
56105	PCDHGA11	mRNA	6.89	0.58	-3.53554	0	0	Down
57710	KIAA1614	mRNA	91.17	7.87	-3.53284	0	0	Down
2173	FABP7	mRNA	100.49	8.68	-3.53229	0	0	Down
5228	PGF	mRNA	21.35	1.87	-3.50958	0.0011373	0.00494021	Down
729238	SFTPA2	mRNA	1.53	0.13	-3.50692	0	4e-08	Down
78986	DUSP26	mRNA	1.53	0.13	-3.5027	0	1e-08	Down
4239	MFAP4	mRNA	1573.56	139.34	-3.49726	0	0	Down
4604	MYBPC1	mRNA	24	2.12	-3.49428	0	0	Down
11343	MGLL	mRNA	48.83	4.33	-3.49262	0	0	Down
54039	PCBP3	mRNA	3.67	0.32	-3.49245	0	0	Down
9317	PTER	mRNA	9.36	0.82	-3.48988	0	0	Down
64168	NECAB1	mRNA	5.81	0.51	-3.48926	0	0	Down
57084	SLC17A6	mRNA	19.73	1.75	-3.48894	0	0	Down
1141	CHRNB2	mRNA	144.87	12.93	-3.48487	0	0	Down
219699	UNC5B	mRNA	131.87	11.85	-3.475	0	0	Down
4185	ADAM11	mRNA	476.89	43	-3.47105	0	0	Down
374860	ANKRD30B	mRNA	31.19	2.81	-3.46453	0	0	Down
552	AVPR1A	mRNA	1.72	0.15	-3.46284	1e-08	8e-08	Down
3480	IGF1R	mRNA	51.01	4.64	-3.45625	0	0	Down
399694	SHC4	mRNA	6.36	0.57	-3.45236	0	0	Down
2561	GABRB2	mRNA	115.14	10.53	-3.44938	5e-08	4.3e-07	Down
728498	GOLGA8H	mRNA	20.42	1.86	-3.44513	0	0	Down
660	BMX	mRNA	3.31	0.3	-3.44223	0	0	Down
23237	ARC	mRNA	3.08	0.28	-3.44086	0	0	Down
100507421	TMEM178B	mRNA	36.53	3.35	-3.44	0	0	Down
148641	SLC35F3	mRNA	16.25	1.49	-3.43997	0	0	Down
256764	WDR72	mRNA	2.37	0.21	-3.43498	0	1e-08	Down
10044	SH2D3C	mRNA	3.52	0.32	-3.42799	0	0	Down
4330	MN1	mRNA	11.88	1.1	-3.42185	0	2e-08	Down
869	CBLN1	mRNA	11.26	1.05	-3.42045	0	0	Down
140462	ASB9	mRNA	0.99	0.09	-3.41502	5e-08	4e-07	Down
492	ATP2B3	mRNA	3.25	0.3	-3.41444	0	0	Down
1010	CDH12	mRNA	13.1	1.22	-3.41371	2.7e-07	2.08e-06	Down
27065	NSG1	mRNA	4.84	0.45	-3.41226	0	0	Down
389610	XKR5	mRNA	9.98	0.93	-3.40795	0	0	Down
11013	TMSB15A	mRNA	45.06	4.25	-3.40435	0	0	Down
26038	CHD5	mRNA	46.13	4.4	-3.38764	0	0	Down
112885	PHF21B	mRNA	107.2	10.26	-3.38405	0	0	Down
4320	MMP11	mRNA	114.96	11.01	-3.38346	0	0	Down
133418	EMB	mRNA	4.72	0.44	-3.3794	0	0	Down
6275	S100A4	mRNA	15.3	1.47	-3.37238	0	0	Down
25769	SLC24A2	mRNA	52.6	5.1	-3.36309	0	3e-08	Down
138046	RALYL	mRNA	10.34	1	-3.3617	0	0	Down
58512	DLGAP3	mRNA	19.56	1.9	-3.36015	0	0	Down
2912	GRM2	mRNA	18.2	1.76	-3.36	0	0	Down
79012	CAMKV	mRNA	127.72	12.57	-3.3441	0	0	Down
64919	BCL11B	mRNA	16.58	1.63	-3.33582	0	0	Down
10718	NRG3	mRNA	3.92	0.38	-3.32885	0	0	Down
9424	KCNK6	mRNA	13.97	1.38	-3.32842	0	0	Down
101059918	GOLGA8R	mRNA	13.27	1.31	-3.32689	0.000824	0.00369308	Down
88	ACTN2	mRNA	1.99	0.19	-3.32522	0	0	Down
286343	LURAP1L	mRNA	55.19	5.52	-3.31917	0	0	Down
93145	OLFM2	mRNA	9.8	0.98	-3.31227	0	0	Down
10690	FUT9	mRNA	36.67	3.69	-3.30943	0	0	Down
84107	ZIC4	mRNA	3.23	0.32	-3.30591	0	0	Down
79750	ZNF385D	mRNA	35.44	3.61	-3.29218	0	0	Down
84628	NTNG2	mRNA	11.54	1.17	-3.29086	0	0	Down
23418	CRB1	mRNA	6.5	0.65	-3.28943	0	0	Down
2103	ESRRB	mRNA	27.88	2.84	-3.28845	0	0	Down
26115	TANC2	mRNA	124.29	12.76	-3.28273	0	0	Down
2891	GRIA2	mRNA	56.13	5.76	-3.28108	0	0	Down
151742	PPM1L	mRNA	32.23	3.33	-3.26793	0	0	Down
111	ADCY5	mRNA	5.98	0.62	-3.26327	3.7e-06	2.46e-05	Down
145581	LRFN5	mRNA	18.79	1.95	-3.26249	0	0	Down
353189	SLCO4C1	mRNA	3.5	0.36	-3.24982	0	0	Down
2043	EPHA4	mRNA	52.28	5.49	-3.24711	0	0	Down
23467	NPTXR	mRNA	304.2	32.06	-3.24612	0	0	Down
9537	TP53I11	mRNA	479.89	50.62	-3.24496	0	0	Down
8911	CACNA1I	mRNA	3.08	0.32	-3.23908	3e-08	2.2e-07	Down
576	ADGRB2	mRNA	317.31	33.64	-3.23711	0	0	Down
774	CACNA1B	mRNA	15.35	1.63	-3.23029	0	0	Down
1608	DGKG	mRNA	14.12	1.51	-3.21733	0	0	Down
53826	FXYD6	mRNA	204.94	22.21	-3.20558	0	0	Down
116154	PHACTR3	mRNA	15.11	1.63	-3.20158	0	0	Down
9515	STXBP5L	mRNA	47.22	5.14	-3.19685	0	0	Down
7062	TCHH	mRNA	1.43	0.15	-3.1917	0	1e-08	Down
100132074	FOXO6	mRNA	64.07	7.06	-3.18051	0	0	Down
65997	RASL11B	mRNA	41.5	4.6	-3.17149	0	0	Down
57596	BEGAIN	mRNA	17.63	1.95	-3.16634	0	0	Down
55824	PAG1	mRNA	25.7	2.86	-3.16107	2.11e-06	1.44e-05	Down
1290	COL5A2	mRNA	267.29	29.88	-3.16077	0	3e-08	Down
84958	SYTL1	mRNA	14.88	1.66	-3.15944	0	0	Down
6328	SCN3A	mRNA	10.97	1.23	-3.15172	4.8e-07	3.57e-06	Down
7552	ZNF711	mRNA	45.5	5.12	-3.14961	2e-08	2e-07	Down
150	ADRA2A	mRNA	10.42	1.17	-3.14574	0	0	Down
79366	HMGN5	mRNA	9.29	1.04	-3.14536	0	0	Down
7043	TGFB3	mRNA	175.88	20	-3.1361	0	0	Down
54997	TESC	mRNA	36.42	4.15	-3.133	0	0	Down
3751	KCND2	mRNA	21.77	2.49	-3.12306	0	2e-08	Down
55515	ASIC4	mRNA	1.53	0.17	-3.11284	8.8e-07	6.35e-06	Down
221935	SDK1	mRNA	81.07	9.37	-3.11179	0	0	Down
9358	ITGBL1	mRNA	6.29	0.72	-3.10716	0	0	Down
8642	DCHS1	mRNA	37.08	4.3	-3.10642	0	0	Down
5396	PRRX1	mRNA	167.94	19.51	-3.10485	0	0	Down
59269	HIVEP3	mRNA	6.82	0.79	-3.10172	0	2e-08	Down
85455	DISP2	mRNA	110.71	12.89	-3.10161	0	0	Down
50940	PDE11A	mRNA	1.7	0.19	-3.09793	0	1e-08	Down
4897	NRCAM	mRNA	114.81	13.54	-3.08298	9.8e-07	7.05e-06	Down
10912	GADD45G	mRNA	3.5	0.41	-3.08036	1.1e-07	8.7e-07	Down
4914	NTRK1	mRNA	2.22	0.26	-3.07901	0	0	Down
145407	ARMH4	mRNA	4.72	0.55	-3.07594	0	0	Down
1428	CRYM	mRNA	14.03	1.66	-3.07262	0	0	Down
23542	MAPK8IP2	mRNA	115.97	13.88	-3.06268	0	0	Down
494470	RNF165	mRNA	18.47	2.2	-3.06081	0	0	Down
94120	SYTL3	mRNA	7.34	0.87	-3.06052	0	0	Down
23105	FSTL4	mRNA	1.3	0.15	-3.06041	1e-07	8.2e-07	Down
284656	EPHA10	mRNA	19.33	2.32	-3.05535	0	0	Down
8941	CDK5R2	mRNA	23.29	2.8	-3.05403	0	0	Down
5457	POU4F1	mRNA	169.57	20.42	-3.05327	0	0	Down
5999	RGS4	mRNA	142.51	17.16	-3.05312	0	0	Down
2196	FAT2	mRNA	315.66	38.23	-3.04531	0	0	Down
8633	UNC5C	mRNA	24.05	2.92	-3.0352	0	0	Down
4807	NHLH1	mRNA	8.74	1.06	-3.02864	0	0	Down
3684	ITGAM	mRNA	0.92	0.1	-3.02788	4.74e-06	3.1e-05	Down
6456	SH3GL2	mRNA	88.37	10.88	-3.02004	0	0	Down
57528	KCTD16	mRNA	25.93	3.2	-3.01263	0	1e-08	Down
147645	VSIG10L	mRNA	2.45	0.3	-3.00812	0	0	Down
51085	MLXIPL	mRNA	8.59	1.07	-3.00295	0	0	Down
4821	NKX2-2	mRNA	7.04	0.87	-3.00211	0	0	Down
139411	PTCHD1	mRNA	36.27	4.53	-2.99681	0	0	Down
147111	NOTUM	mRNA	1.76	0.21	-2.99673	1.19e-06	8.4e-06	Down
2668	GDNF	mRNA	3.25	0.4	-2.988	0	0	Down
84457	PHYHIPL	mRNA	33.55	4.22	-2.98767	0	0	Down
83648	FAM167A	mRNA	233.46	29.5	-2.984	0	0	Down
1638	DCT	mRNA	7.6	0.95	-2.98338	0	0	Down
26507	CNNM1	mRNA	29	3.66	-2.98067	0	0	Down
27185	DISC1	mRNA	37.29	4.75	-2.97103	0	0	Down
84951	TNS4	mRNA	3.56	0.45	-2.96604	1.9e-05	0.000114	Down
11069	RAPGEF4	mRNA	5.66	0.72	-2.95897	0	0	Down
100129583	FAM47E	mRNA	1.05	0.13	-2.95655	5.9e-07	4.38e-06	Down
83988	NCALD	mRNA	31.11	4.01	-2.95521	0	0	Down
4137	MAPT	mRNA	181.88	23.45	-2.95463	0	0	Down
57333	RCN3	mRNA	15.34	1.98	-2.94788	0	0	Down
2842	GPR19	mRNA	13.31	1.72	-2.94392	0	0	Down
25759	SHC2	mRNA	23.49	3.05	-2.94379	0	1e-08	Down
123041	SLC24A4	mRNA	9.48	1.22	-2.94097	0	0	Down
23242	COBL	mRNA	3.31	0.42	-2.93911	0	0	Down
26035	GLCE	mRNA	257.66	33.59	-2.93873	0	0	Down
56899	ANKS1B	mRNA	19.34	2.52	-2.93567	0	0	Down
3767	KCNJ11	mRNA	8.55	1.11	-2.93306	0	0	Down
51765	STK26	mRNA	2.16	0.27	-2.93087	0	0	Down
1917	EEF1A2	mRNA	266.08	35.28	-2.91493	0	0	Down
90139	TSPAN18	mRNA	104.01	13.91	-2.90291	0	0	Down
1747	DLX3	mRNA	9.27	1.23	-2.90145	0	0	Down
256987	SERINC5	mRNA	10.76	1.43	-2.89813	0	1e-08	Down
2786	GNG4	mRNA	225.25	30.53	-2.88274	0	0	Down
25849	PARM1	mRNA	113.45	15.41	-2.87908	0	0	Down
53820	RIPPLY3	mRNA	1.93	0.26	-2.87753	0	1e-08	Down
3699	ITIH3	mRNA	1.93	0.26	-2.87675	7.7e-07	5.63e-06	Down
2104	ESRRG	mRNA	2.22	0.29	-2.87419	3.12e-06	2.08e-05	Down
653125	GOLGA8K	mRNA	10.27	1.4	-2.86267	0	0	Down
7111	TMOD1	mRNA	13.02	1.78	-2.8618	0	0	Down
148979	GLIS1	mRNA	7.63	1.04	-2.86018	0	0	Down
653061	GOLGA8S	mRNA	1.38	0.18	-2.85316	1.09e-06	7.74e-06	Down
3714	JAG2	mRNA	66.83	9.24	-2.85252	0	0	Down
57282	SLC4A10	mRNA	13.24	1.83	-2.84766	2.69e-06	1.81e-05	Down
342527	SMTNL2	mRNA	3.43	0.47	-2.84562	2.33e-05	0.000138	Down
359845	RFLNB	mRNA	29.56	4.1	-2.84533	0	0	Down
10381	TUBB3	mRNA	143.49	19.97	-2.84469	0	0	Down
8927	BSN	mRNA	76.37	10.65	-2.84043	0	0	Down
24141	LAMP5	mRNA	8.89	1.23	-2.83981	0	0	Down
5733	PTGER3	mRNA	5.79	0.8	-2.83307	0	0	Down
5239	PGM5	mRNA	19.86	2.78	-2.83061	7.8e-07	5.66e-06	Down
400258	C14orf180	mRNA	50.58	7.14	-2.82451	0	0	Down
1464	CSPG4	mRNA	18.26	2.57	-2.82425	0	0	Down
1114	CHGB	mRNA	230.66	32.58	-2.82369	0	0	Down
23532	PRAME	mRNA	1.4	0.19	-2.82173	7.1e-07	5.18e-06	Down
8284	KDM5D	mRNA	2.6	0.36	-2.81909	0	0	Down
55531	ELMOD1	mRNA	3.65	0.51	-2.81723	0	0	Down
8974	P4HA2	mRNA	188.44	26.86	-2.80984	0	0	Down
801	CALM1	mRNA	1490.68	212.63	-2.80956	0	0	Down
8908	GYG2	mRNA	3.31	0.47	-2.80495	0	0	Down
2719	GPC3	mRNA	154.68	22.17	-2.80195	0	0	Down
2109	ETFB	mRNA	13.1	1.88	-2.79798	0	0	Down
4062	LY6H	mRNA	830.96	119.6	-2.79656	0	0	Down
23109	DDN	mRNA	10.96	1.57	-2.79481	0	0	Down
84708	LNX1	mRNA	7.27	1.04	-2.79406	0	0	Down
160335	TMTC2	mRNA	66.3	9.56	-2.7917	0	0	Down
6330	SCN4B	mRNA	2.54	0.36	-2.78752	1e-08	1.3e-07	Down
51309	ARMCX1	mRNA	34.2	4.96	-2.78151	0	0	Down
5167	ENPP1	mRNA	1.36	0.19	-2.78145	6e-08	4.9e-07	Down
1008	CDH10	mRNA	2.52	0.36	-2.78145	0.000109	0.00058	Down
55859	BEX1	mRNA	154.54	22.48	-2.78114	0	0	Down
9420	CYP7B1	mRNA	21.46	3.12	-2.7752	0	2e-08	Down
9480	ONECUT2	mRNA	64.4	9.41	-2.7739	0	0	Down
59277	NTN4	mRNA	14.96	2.18	-2.77022	0	0	Down
64084	CLSTN2	mRNA	329.85	48.54	-2.76412	0	0	Down
57381	RHOJ	mRNA	2.5	0.36	-2.75896	2.9e-07	2.21e-06	Down
84436	ZNF528	mRNA	1.15	0.17	-2.75321	2.3e-07	1.78e-06	Down
26074	CFAP61	mRNA	5.34	0.78	-2.75316	0	0	Down
375704	ENHO	mRNA	8.8	1.3	-2.75308	0	0	Down
23415	KCNH4	mRNA	15.94	2.36	-2.75149	0	0	Down
478	ATP1A3	mRNA	206.42	30.69	-2.74924	0	0	Down
92558	BICDL1	mRNA	26	3.88	-2.74329	0	0	Down
9638	FEZ1	mRNA	4.15	0.62	-2.73462	0	0	Down
23302	WSCD1	mRNA	259.11	38.96	-2.73346	0	0	Down
64333	ARHGAP9	mRNA	2.03	0.3	-2.73307	7.53e-05	0.000412	Down
64850	ETNPPL	mRNA	16.52	2.5	-2.72028	0	0	Down
161436	EML5	mRNA	16.55	2.51	-2.71679	6.3e-07	4.66e-06	Down
118427	OLFM3	mRNA	27.56	4.22	-2.7043	0	0	Down
55512	SMPD3	mRNA	1.15	0.17	-2.70306	4.9e-07	3.62e-06	Down
84894	LINGO1	mRNA	9.75	1.49	-2.70273	0	0	Down
51062	ATL1	mRNA	45.76	7.02	-2.70138	0	0	Down
283310	OTOGL	mRNA	3.35	0.51	-2.70103	0	0	Down
56936	CCDC177	mRNA	2.66	0.4	-2.70066	1.5e-07	1.2e-06	Down
84465	MEGF11	mRNA	9.43	1.45	-2.69729	0	0	Down
445	ASS1	mRNA	11.76	1.81	-2.69694	2.5e-07	1.92e-06	Down
55604	CARMIL1	mRNA	141.33	21.83	-2.69418	0	0	Down
11178	LZTS1	mRNA	121.13	18.72	-2.69294	0	0	Down
388228	SBK1	mRNA	52.62	8.13	-2.692	0	0	Down
814	CAMK4	mRNA	75.25	11.7	-2.68387	0	0	Down
27086	FOXP1	mRNA	3.04	0.47	-2.68004	0	0	Down
22846	VASH1	mRNA	144.99	22.62	-2.67969	0	0	Down
9610	RIN1	mRNA	8.76	1.37	-2.67407	0	0	Down
2328	FMO3	mRNA	3.86	0.6	-2.67207	2e-08	1.7e-07	Down
348980	HCN1	mRNA	65.24	10.23	-2.67144	0	0	Down
9118	INA	mRNA	32.07	5.03	-2.67063	0	0	Down
56172	ANKH	mRNA	240.34	37.81	-2.66779	0	0	Down
10687	PNMA2	mRNA	1.8	0.28	-2.66303	0.000385	0.00183578	Down
57586	SYT13	mRNA	61.84	9.79	-2.65817	0	0	Down
79816	TLE6	mRNA	22.25	3.52	-2.65699	0	0	Down
6274	S100A3	mRNA	2.05	0.32	-2.65681	1.31e-06	9.23e-06	Down
440730	TRIM67	mRNA	5.66	0.89	-2.65436	0	0	Down
3918	LAMC2	mRNA	2.33	0.37	-2.65385	1e-08	1.1e-07	Down
10451	VAV3	mRNA	31.99	5.1	-2.64525	0	0	Down
320	APBA1	mRNA	18.12	2.89	-2.64395	0	0	Down
6533	SLC6A6	mRNA	7.72	1.23	-2.64299	0	0	Down
2905	GRIN2C	mRNA	33.91	5.44	-2.63746	0	0	Down
9699	RIMS2	mRNA	24.76	3.98	-2.63237	2.1e-07	1.66e-06	Down
5570	PKIB	mRNA	12.57	2.02	-2.63091	0	0	Down
57597	BAHCC1	mRNA	42.99	6.95	-2.62572	0	0	Down
3587	IL10RA	mRNA	4.11	0.66	-2.62469	0	0	Down
57523	NYNRIN	mRNA	48.43	7.85	-2.62238	0	0	Down
11076	TPPP	mRNA	11.05	1.79	-2.62231	0	0	Down
26999	CYFIP2	mRNA	83.99	13.73	-2.61154	0	0	Down
5743	PTGS2	mRNA	3.42	0.55	-2.60877	0	0	Down
1307	COL16A1	mRNA	164.71	27.01	-2.60789	4e-08	3.2e-07	Down
9846	GAB2	mRNA	36.1	5.95	-2.599	0	0	Down
5737	PTGFR	mRNA	33.13	5.47	-2.59662	0	2e-08	Down
57453	DSCAML1	mRNA	4.92	0.81	-2.59539	0	0	Down
153020	RASGEF1B	mRNA	2.22	0.36	-2.59144	0	0	Down
6004	RGS16	mRNA	57.95	9.62	-2.58869	0	0	Down
7273	TTN	mRNA	6	0.99	-2.5884	9.62e-05	0.000518	Down
57540	DISP3	mRNA	16.49	2.73	-2.5877	0	0	Down
79772	MCTP1	mRNA	11.59	1.92	-2.58597	9e-08	6.9e-07	Down
2323	FLT3LG	mRNA	1.07	0.17	-2.58238	0.000402	0.00190981	Down
3398	ID2	mRNA	81.87	13.7	-2.57866	0	0	Down
3781	KCNN2	mRNA	3.08	0.51	-2.57495	0	1e-08	Down
55691	FRMD4A	mRNA	47.14	7.9	-2.57495	0	0	Down
162494	RHBDL3	mRNA	18.82	3.16	-2.57158	0	0	Down
1953	MEGF6	mRNA	29.41	5.01	-2.55121	0	0	Down
2571	GAD1	mRNA	23.37	3.99	-2.5499	0	0	Down
8739	HRK	mRNA	13.94	2.38	-2.54605	0	0	Down
85508	SCRT2	mRNA	2.87	0.49	-2.53379	0	0	Down
286183	NKAIN3	mRNA	16.42	2.84	-2.52792	4.93e-05	0.000277	Down
1009	CDH11	mRNA	7.21	1.25	-2.51939	1e-08	9e-08	Down
22843	PPM1E	mRNA	37.66	6.56	-2.5189	0	0	Down
6324	SCN1B	mRNA	30.87	5.39	-2.51661	0	0	Down
85446	ZFHX2	mRNA	31.39	5.49	-2.51524	0	0	Down
91752	ZNF804A	mRNA	35.37	6.23	-2.50374	0	0	Down
5649	RELN	mRNA	82.82	14.6	-2.50324	4.08e-06	2.69e-05	Down
90865	IL33	mRNA	21.46	3.78	-2.5031	2.38e-06	1.61e-05	Down
221336	BEND6	mRNA	14.66	2.6	-2.49326	0	0	Down
64220	STRA6	mRNA	53.37	9.49	-2.49102	2e-08	1.8e-07	Down
6900	CNTN2	mRNA	22.41	4	-2.48244	0.000146	0.000761	Down
9252	RPS6KA5	mRNA	47.48	8.49	-2.48158	0	0	Down
3790	KCNS3	mRNA	33.56	6.01	-2.48066	0	0	Down
340526	RTL5	mRNA	16.64	2.98	-2.47912	0	0	Down
120376	COLCA2	mRNA	3.84	0.69	-2.47694	0	1e-08	Down
144453	BEST3	mRNA	7.48	1.34	-2.47575	0	0	Down
56603	CYP26B1	mRNA	31.22	5.61	-2.47387	0	0	Down
9625	AATK	mRNA	7.42	1.34	-2.46354	0	0	Down
29767	TMOD2	mRNA	58.68	10.66	-2.45935	0	0	Down
5318	PKP2	mRNA	18.01	3.27	-2.45615	1e-08	7e-08	Down
6588	SLN	mRNA	7.01	1.28	-2.45121	2.86e-06	1.92e-05	Down
9182	RASSF9	mRNA	60.17	11	-2.45023	1.18e-06	8.35e-06	Down
132332	SMIM43	mRNA	2.81	0.51	-2.44279	1.2e-07	9.5e-07	Down
8448	DOC2A	mRNA	18.87	3.48	-2.43806	0	0	Down
2277	VEGFD	mRNA	7.06	1.3	-2.43636	0	0	Down
158326	FREM1	mRNA	94.73	17.57	-2.43012	0	1e-08	Down
7732	RNF112	mRNA	255.05	47.37	-2.4288	0	0	Down
2009	EML1	mRNA	141.43	26.28	-2.42753	0	0	Down
1016	CDH18	mRNA	3.92	0.72	-2.42534	0	0	Down
54329	GPR85	mRNA	9.25	1.71	-2.424	0	0	Down
728239	MAGED4	mRNA	58.71	10.98	-2.41762	0.000693	0.00313637	Down
167359	NIM1K	mRNA	2.3	0.42	-2.41663	0.000252	0.00125882	Down
11226	GALNT6	mRNA	14.16	2.65	-2.41107	0	0	Down
56924	PAK6	mRNA	3.93	0.73	-2.41076	0.00031	0.00151519	Down
1271	CNTFR	mRNA	10.08	1.89	-2.40943	0	0	Down
1993	ELAVL2	mRNA	148.68	28.09	-2.40363	4.22e-06	2.78e-05	Down
7837	PXDN	mRNA	104.09	19.75	-2.39739	0	0	Down
2861	GPR37	mRNA	12.02	2.27	-2.39685	0	0	Down
26207	PITPNC1	mRNA	28.84	5.48	-2.39536	0	0	Down
85439	STON2	mRNA	66.28	12.61	-2.39298	0	0	Down
121643	FOXN4	mRNA	10.06	1.91	-2.39179	8.12e-05	0.000441	Down
222183	SRRM3	mRNA	27.09	5.17	-2.39069	0	0	Down
219670	ENKUR	mRNA	1.03	0.19	-2.37793	8.44e-06	5.36e-05	Down
84063	KIRREL2	mRNA	5.97	1.15	-2.369	0	0	Down
9788	MTSS1	mRNA	34.93	6.75	-2.36817	0	0	Down
64072	CDH23	mRNA	36.18	7.01	-2.3652	0	0	Down
65078	RTN4R	mRNA	93.46	18.23	-2.35805	0	0	Down
79054	TRPM8	mRNA	2.97	0.57	-2.35699	4.9e-06	3.2e-05	Down
283358	B4GALNT3	mRNA	10.48	2.05	-2.34705	1.28e-06	9.04e-06	Down
8707	B3GALT2	mRNA	3.8	0.74	-2.34572	1.33e-06	9.31e-06	Down
254263	CNIH2	mRNA	23.68	4.67	-2.34308	0	0	Down
94122	SYTL5	mRNA	3.48	0.68	-2.343	3e-08	2.6e-07	Down
388135	INSYN1	mRNA	4.25	0.83	-2.34246	1.5e-07	1.21e-06	Down
374946	DRAXIN	mRNA	1.76	0.34	-2.34172	6.89e-05	0.000378	Down
8851	CDK5R1	mRNA	41.29	8.14	-2.34036	0	0	Down
50861	STMN3	mRNA	190.72	37.97	-2.32858	0	0	Down
728392	LOC728392	mRNA	10.29	2.05	-2.32621	0	0	Down
577	ADGRB3	mRNA	28.83	5.76	-2.32171	9e-08	7.6e-07	Down
9498	SLC4A8	mRNA	64.04	12.91	-2.30894	0	0	Down
22981	NINL	mRNA	2.64	0.53	-2.29672	0	1e-08	Down
376267	RAB15	mRNA	56.92	11.59	-2.29638	0	0	Down
92691	TMEM169	mRNA	11.72	2.38	-2.2962	0	0	Down
9829	DNAJC6	mRNA	121.85	24.82	-2.29485	1e-08	5e-08	Down
284346	ZNF575	mRNA	3.69	0.75	-2.291	4e-08	3.2e-07	Down
4756	NEO1	mRNA	528.72	109.12	-2.2764	0	0	Down
63951	DMRTA1	mRNA	65.72	13.56	-2.27538	0	0	Down
4647	MYO7A	mRNA	5.99	1.23	-2.27388	0	0	Down
6861	SYT5	mRNA	5.01	1.03	-2.27357	9.66e-06	6.1e-05	Down
23025	UNC13A	mRNA	441.35	91.4	-2.27156	0	0	Down
393	ARHGAP4	mRNA	1.36	0.28	-2.26281	0.000102	0.000546	Down
26047	CNTNAP2	mRNA	48.21	10.04	-2.26199	0	2e-08	Down
27439	TMEM121B	mRNA	26.82	5.61	-2.25674	0	0	Down
2171	FABP5	mRNA	102.04	21.36	-2.25577	0	0	Down
345630	FBLL1	mRNA	6.58	1.37	-2.255	9.86e-06	6.21e-05	Down
26256	CABYR	mRNA	2.77	0.57	-2.25096	2.36e-06	1.6e-05	Down
2250	FGF5	mRNA	9.36	1.98	-2.23296	0	0	Down
169834	ZNF883	mRNA	3.12	0.66	-2.2315	5.08e-06	3.31e-05	Down
84952	CGNL1	mRNA	29.87	6.38	-2.22581	0	0	Down
115330	GPR146	mRNA	4.73	1.01	-2.22485	0.000473	0.00221523	Down
1809	DPYSL3	mRNA	927.66	199.74	-2.21536	0	0	Down
196051	PLPP4	mRNA	1.61	0.34	-2.21416	5.64e-06	3.65e-05	Down
53335	BCL11A	mRNA	36.78	7.92	-2.21368	0	0	Down
84206	MEX3B	mRNA	30.15	6.51	-2.21016	0	3e-08	Down
5106	PCK2	mRNA	93.45	20.21	-2.20863	0	0	Down
100131244	ANKRD63	mRNA	11.85	2.56	-2.2084	0	0	Down
116443	GRIN3A	mRNA	3.63	0.78	-2.20303	3.77e-05	0.000216	Down
55061	SUSD4	mRNA	13.87	3.01	-2.20121	0	0	Down
222553	SLC35F1	mRNA	1.11	0.23	-2.2012	0.000153	0.000793	Down
163933	FAM43B	mRNA	1.7	0.36	-2.20017	0.000108	0.000578	Down
55502	HES6	mRNA	144.05	31.46	-2.1951	0	0	Down
23426	GRIP1	mRNA	6.02	1.31	-2.19196	2.54e-06	1.72e-05	Down
149175	MANEAL	mRNA	114.57	25.07	-2.19193	0	0	Down
64881	PCDH20	mRNA	6.21	1.35	-2.19152	1.05e-05	6.56e-05	Down
9459	ARHGEF6	mRNA	44.17	9.66	-2.19145	0	0	Down
79570	NKAIN1	mRNA	49.77	10.92	-2.18762	0	0	Down
55277	FGGY	mRNA	13.81	3.04	-2.1854	0	0	Down
6751	SSTR1	mRNA	4.28	0.93	-2.18479	0	0	Down
1000	CDH2	mRNA	65.08	14.34	-2.18055	0	0	Down
11077	HSF2BP	mRNA	3.77	0.82	-2.17915	7.1e-07	5.18e-06	Down
93233	ODAD1	mRNA	2.54	0.56	-2.17534	1.78e-06	1.23e-05	Down
8544	PIR	mRNA	76.19	16.89	-2.17328	0	0	Down
1139	CHRNA7	mRNA	9.49	2.1	-2.17244	0	0	Down
158880	USP51	mRNA	5.49	1.22	-2.16979	0	0	Down
116984	ARAP2	mRNA	35.44	7.91	-2.16134	1.75e-05	0.000106	Down
100131390	SP9	mRNA	3.36	0.75	-2.15622	6e-08	4.6e-07	Down
653857	ACTR3C	mRNA	54.36	12.24	-2.14965	0	0	Down
112399	EGLN3	mRNA	31.19	7.03	-2.14823	1e-08	5e-08	Down
7137	TNNI3	mRNA	3.73	0.84	-2.14687	9.82e-05	0.000528	Down
79695	GALNT12	mRNA	25.28	5.7	-2.14667	0	0	Down
8313	AXIN2	mRNA	1.53	0.34	-2.14297	1.52e-06	1.06e-05	Down
64762	GAREM1	mRNA	24.35	5.5	-2.14296	0	0	Down
57709	SLC7A14	mRNA	33.81	7.65	-2.14226	1e-08	5e-08	Down
84624	FNDC1	mRNA	2.75	0.61	-2.14216	2.98e-06	2e-05	Down
6493	SIM2	mRNA	13.15	2.97	-2.14177	0	0	Down
644596	SMIM10L2B	mRNA	7.9	1.79	-2.1361	0	2e-08	Down
23762	OSBP2	mRNA	62.27	14.19	-2.13276	0	0	Down
5569	PKIA	mRNA	40.46	9.23	-2.12982	0	0	Down
115827	RAB3C	mRNA	3.9	0.89	-2.12119	4e-08	3.3e-07	Down
10391	CORO2B	mRNA	96.65	22.28	-2.1169	0	0	Down
55084	SOBP	mRNA	23.55	5.42	-2.1154	0	0	Down
22875	ENPP4	mRNA	1.13	0.26	-2.11405	1.13e-05	7.02e-05	Down
2672	GFI1	mRNA	8.72	2.02	-2.10634	3e-08	2.5e-07	Down
56937	PMEPA1	mRNA	30.27	7.02	-2.10606	0	0	Down
83729	INHBE	mRNA	31.28	7.25	-2.10599	0	0	Down
84913	ATOH8	mRNA	263.39	61.3	-2.10328	1e-08	8e-08	Down
10900	RUNDC3A	mRNA	39.92	9.32	-2.09843	1.3e-07	1.06e-06	Down
387758	FIBIN	mRNA	13.65	3.18	-2.09719	0	0	Down
116534	MRGPRE	mRNA	3.02	0.7	-2.09179	4.78e-06	3.13e-05	Down
29881	NPC1L1	mRNA	5.2	1.22	-2.08949	0	0	Down
51332	SPTBN5	mRNA	3.19	0.74	-2.08622	8.9e-07	6.42e-06	Down
115908	CTHRC1	mRNA	5.18	1.21	-2.086	1e-08	1.2e-07	Down
5330	PLCB2	mRNA	1.74	0.4	-2.08544	8.5e-06	5.4e-05	Down
9145	SYNGR1	mRNA	114.1	26.92	-2.08372	0	0	Down
145567	TTC7B	mRNA	75.17	17.74	-2.08223	0	0	Down
8828	NRP2	mRNA	122.86	29.02	-2.08132	0	3e-08	Down
654429	LRTM2	mRNA	6.69	1.58	-2.07926	0	0	Down
11001	SLC27A2	mRNA	3.96	0.94	-2.07048	9.73e-06	6.14e-05	Down
9495	AKAP5	mRNA	14.89	3.55	-2.06594	0	0	Down
23424	TDRD7	mRNA	12.12	2.89	-2.06566	0	0	Down
6038	RNASE4	mRNA	6.71	1.6	-2.06289	2e-08	2e-07	Down
114880	OSBPL6	mRNA	43.01	10.29	-2.06165	0	0	Down
5139	PDE3A	mRNA	5.05	1.2	-2.06154	0.000162	0.000839	Down
54901	CDKAL1	mRNA	110.43	26.51	-2.05798	0	0	Down
28986	MAGEH1	mRNA	18.09	4.35	-2.05528	0	0	Down
8440	NCK2	mRNA	34.68	8.36	-2.05077	0	0	Down
158038	LINGO2	mRNA	16.67	4.01	-2.05037	1e-08	1e-07	Down
114805	GALNT13	mRNA	35.33	8.54	-2.04646	0	0	Down
221687	RNF182	mRNA	132.87	32.19	-2.04472	0	0	Down
6091	ROBO1	mRNA	623.03	151	-2.04464	2.64e-06	1.78e-05	Down
51310	SLC22A17	mRNA	36.54	8.88	-2.0403	0	0	Down
126069	ZNF491	mRNA	2.47	0.6	-2.03845	8e-08	6.2e-07	Down
114898	C1QTNF2	mRNA	20.29	4.94	-2.03811	0	4e-08	Down
9760	TOX	mRNA	4.3	1.04	-2.03728	0	0	Down
23493	HEY2	mRNA	2.03	0.49	-2.03597	3.24e-06	2.16e-05	Down
6695	SPOCK1	mRNA	34.49	8.41	-2.03451	3.81e-05	0.000218	Down
7128	TNFAIP3	mRNA	3.84	0.93	-2.03165	1.45e-06	1.01e-05	Down
121512	FGD4	mRNA	60.31	14.77	-2.02878	1.7e-07	1.31e-06	Down
347735	SERINC2	mRNA	52.43	12.86	-2.02709	0	0	Down
9185	REPS2	mRNA	4.7	1.14	-2.02708	2e-08	1.8e-07	Down
3955	LFNG	mRNA	7.15	1.75	-2.02659	0	0	Down
10123	ARL4C	mRNA	70.05	17.2	-2.02556	0	0	Down
4929	NR4A2	mRNA	9.22	2.26	-2.0195	0	1e-08	Down
163071	ZNF114	mRNA	17.38	4.29	-2.01846	0	0	Down
80319	CXXC4	mRNA	5.1	1.25	-2.01627	0	0	Down
93589	CACNA2D4	mRNA	2.85	0.7	-2.01024	4e-08	3.6e-07	Down
81849	ST6GALNAC5	mRNA	58.61	14.55	-2.00962	0	0	Down
9781	RNF144A	mRNA	43.52	10.8	-2.00958	0	0	Down
8715	NOL4	mRNA	14.66	3.63	-2.00878	5.4e-07	3.98e-06	Down
22874	PLEKHA6	mRNA	104.21	26.03	-2.00097	0	0	Down
4435	CITED1	mRNA	7.1	1.78	-1.99669	6.5e-07	4.8e-06	Down
55964	SEPTIN3	mRNA	120.43	30.26	-1.9923	0	0	Down
157753	TMEM74	mRNA	26.83	6.74	-1.99049	0	0	Down
404037	HAPLN4	mRNA	4.49	1.13	-1.98815	9e-08	7.5e-07	Down
11249	NXPH2	mRNA	27.8	7.01	-1.98613	0	0	Down
130749	CPO	mRNA	5.72	1.44	-1.98507	1e-08	1e-07	Down
1602	DACH1	mRNA	40.99	10.36	-1.98313	0	0	Down
23345	SYNE1	mRNA	4.21	1.06	-1.98177	5.31e-06	3.45e-05	Down
348174	CLEC18A	mRNA	3.55	0.9	-1.98138	1.24e-05	7.69e-05	Down
9902	MRC2	mRNA	83.56	21.17	-1.98049	0	0	Down
3747	KCNC2	mRNA	16.5	4.18	-1.97677	4.21e-05	0.000239	Down
129080	EMID1	mRNA	24.32	6.21	-1.96959	5.7e-07	4.18e-06	Down
83641	FAM107B	mRNA	39.44	10.08	-1.96624	0	0	Down
285141	ERICH2	mRNA	5.74	1.46	-1.96482	0	2e-08	Down
10505	SEMA4F	mRNA	165.84	42.49	-1.96448	0	0	Down
9766	SUSD6	mRNA	148.86	38.13	-1.96445	0	0	Down
2066	ERBB4	mRNA	58	14.95	-1.95438	1e-08	6e-08	Down
5522	PPP2R2C	mRNA	1.51	0.38	-1.95404	2.16e-05	0.000128	Down
7138	TNNT1	mRNA	53.9	13.96	-1.94869	4.27e-06	2.81e-05	Down
100820829	MYZAP	mRNA	7.08	1.83	-1.94828	0	0	Down
3749	KCNC4	mRNA	45.48	11.79	-1.94733	0	0	Down
84552	PARD6G	mRNA	13.36	3.45	-1.94624	0	0	Down
57134	MAN1C1	mRNA	150.15	39.04	-1.94303	0	0	Down
2651	GCNT2	mRNA	14.88	3.88	-1.9409	0	0	Down
4638	MYLK	mRNA	31.53	8.22	-1.93805	1.73e-06	1.2e-05	Down
388341	LRRC75A	mRNA	11.99	3.12	-1.938	0	0	Down
122786	FRMD6	mRNA	280.96	73.32	-1.93795	1.69e-06	1.17e-05	Down
51523	CXXC5	mRNA	116.43	30.44	-1.93567	0	0	Down
7036	TFR2	mRNA	27.04	7.07	-1.93564	0	0	Down
10098	TSPAN5	mRNA	139.56	36.51	-1.93437	0	0	Down
11067	DEPP1	mRNA	10.48	2.75	-1.9314	1.2e-07	9.3e-07	Down
401145	CCSER1	mRNA	11.45	2.99	-1.93018	1.08e-05	6.75e-05	Down
10660	LBX1	mRNA	2.62	0.68	-1.92935	2.1e-07	1.66e-06	Down
5143	PDE4C	mRNA	2.79	0.73	-1.9291	0.00014	0.000733	Down
2013	EMP2	mRNA	3.1	0.81	-1.92806	1e-08	8e-08	Down
3232	HOXD3	mRNA	12.65	3.33	-1.92139	0	0	Down
89927	BMERB1	mRNA	28.38	7.49	-1.92071	0	0	Down
266743	NPAS4	mRNA	8.32	2.19	-1.92058	0	1e-08	Down
112476	PRRT2	mRNA	22.45	5.92	-1.92004	0	0	Down
7436	VLDLR	mRNA	133.94	35.42	-1.91834	0	0	Down
8792	TNFRSF11A	mRNA	17.66	4.66	-1.9174	0	0	Down
57554	LRRC7	mRNA	79.59	21.09	-1.9154	2.61e-05	0.000153	Down
633	BGN	mRNA	626.73	166.18	-1.91511	0	0	Down
199699	DAND5	mRNA	11.94	3.17	-1.91026	0	0	Down
84570	COL25A1	mRNA	66.68	17.73	-1.91007	4.9e-05	0.000275	Down
1620	BRINP1	mRNA	178.04	47.4	-1.90919	0	0	Down
130733	TMEM178A	mRNA	23	6.13	-1.90683	0	0	Down
148398	SAMD11	mRNA	66.81	17.84	-1.90522	1.5e-07	1.17e-06	Down
8577	TMEFF1	mRNA	21.94	5.85	-1.90506	6e-08	4.8e-07	Down
5080	PAX6	mRNA	75.66	20.24	-1.90129	0	0	Down
4300	MLLT3	mRNA	43.95	11.78	-1.89895	0	0	Down
440829	SHISA8	mRNA	7.35	1.97	-1.89854	4.39e-05	0.000248	Down
116986	AGAP2	mRNA	28.95	7.78	-1.89525	0	0	Down
1573	CYP2J2	mRNA	20.06	5.4	-1.89323	0	0	Down
9839	ZEB2	mRNA	65.97	17.8	-1.88921	2.73e-05	0.00016	Down
3428	IFI16	mRNA	113.68	30.82	-1.88289	0	0	Down
9912	ARHGAP44	mRNA	1.51	0.4	-1.87996	8.32e-06	5.29e-05	Down
55843	ARHGAP15	mRNA	2.6	0.7	-1.87951	0.000116	0.000614	Down
118429	ANTXR2	mRNA	94.4	25.67	-1.87837	0	0	Down
157	GRK3	mRNA	96.3	26.24	-1.87552	0	0	Down
54331	GNG2	mRNA	45.85	12.49	-1.87504	0	0	Down
131544	CRYBG3	mRNA	127.04	34.67	-1.87319	3.08e-06	2.06e-05	Down
7851	MALL	mRNA	11.57	3.16	-1.87169	0	0	Down
53353	LRP1B	mRNA	34.63	9.47	-1.86902	4.87e-05	0.000273	Down
56062	KLHL4	mRNA	22.61	6.19	-1.86773	4e-08	3.4e-07	Down
83543	AIF1L	mRNA	88.36	24.35	-1.85928	0	0	Down
9051	PSTPIP1	mRNA	2.41	0.66	-1.85468	5.42e-06	3.52e-05	Down
624	BDKRB2	mRNA	9.15	2.52	-1.85382	2e-08	1.4e-07	Down
157638	LRATD2	mRNA	379.16	104.95	-1.85301	4e-07	2.99e-06	Down
54852	PAQR5	mRNA	7.04	1.94	-1.85066	1.34e-06	9.43e-06	Down
5128	CDK17	mRNA	88.28	24.47	-1.85043	5e-08	4.5e-07	Down
22998	LIMCH1	mRNA	256.12	71.32	-1.84415	5e-08	3.9e-07	Down
112755	STX1B	mRNA	17.84	4.97	-1.84338	0	0	Down
146429	SLC22A31	mRNA	18.83	5.26	-1.839	0	0	Down
57178	ZMIZ1	mRNA	224.2	62.7	-1.83811	1e-08	9e-08	Down
283554	GPR137C	mRNA	14.8	4.13	-1.83621	0	0	Down
7080	NKX2-1	mRNA	27.81	7.79	-1.83472	0	0	Down
388403	YPEL2	mRNA	24.29	6.8	-1.83401	5.71e-06	3.69e-05	Down
338707	B4GALNT4	mRNA	28.87	8.1	-1.83366	1e-08	7e-08	Down
344838	PAQR9	mRNA	7.07	1.98	-1.83292	0	0	Down
285382	C3orf70	mRNA	3.04	0.85	-1.82754	3.7e-07	2.83e-06	Down
388419	BTBD17	mRNA	2.14	0.6	-1.82612	3.92e-05	0.000224	Down
9139	CBFA2T2	mRNA	215.75	60.86	-1.82552	0	0	Down
728577	CNTNAP3B	mRNA	1.43	0.4	-1.82237	8.47e-05	0.000459	Down
220164	DOK6	mRNA	25.68	7.26	-1.82143	8.1e-05	0.000441	Down
152789	JAKMIP1	mRNA	12.51	3.54	-1.82127	0	0	Down
1311	COMP	mRNA	4.92	1.39	-1.82082	2.62e-06	1.77e-05	Down
54492	NEURL1B	mRNA	127.02	35.98	-1.81935	0	0	Down
1831	TSC22D3	mRNA	21.03	5.96	-1.81748	1e-08	9e-08	Down
65055	REEP1	mRNA	4.57	1.29	-1.81149	0	1e-08	Down
174	AFP	mRNA	2.7	0.76	-1.80985	6.99e-06	4.49e-05	Down
3176	HNMT	mRNA	27.72	7.92	-1.80644	0	0	Down
56145	PCDHA3	mRNA	9.18	2.62	-1.80522	0	0	Down
84254	CAMKK1	mRNA	52.23	14.95	-1.80453	0	0	Down
386617	KCTD8	mRNA	5.95	1.7	-1.80441	0	3e-08	Down
2620	GAS2	mRNA	38.45	11.01	-1.80307	0	0	Down
23462	HEY1	mRNA	3.29	0.94	-1.80167	2.65e-05	0.000156	Down
3382	ICA1	mRNA	2.24	0.64	-1.80125	1.61e-05	9.77e-05	Down
57568	SIPA1L2	mRNA	211.89	60.81	-1.80076	6e-08	5.2e-07	Down
25927	CNRIP1	mRNA	75.97	21.81	-1.79998	0	0	Down
3725	JUN	mRNA	265.26	76.27	-1.79805	0	0	Down
1268	CNR1	mRNA	49.75	14.3	-1.79718	0	2e-08	Down
57801	HES4	mRNA	26.1	7.52	-1.79515	1.8e-06	1.24e-05	Down
150372	NFAM1	mRNA	6.91	1.99	-1.7915	0.000533	0.00247259	Down
55220	KLHDC8A	mRNA	35.46	10.27	-1.78803	4.6e-07	3.45e-06	Down
401236	STMND1	mRNA	4.35	1.26	-1.78695	0.000131	0.00069	Down
54753	ZNF853	mRNA	17.23	5	-1.78247	0	0	Down
387104	SOGA3	mRNA	100	29.06	-1.78228	6.4e-07	4.69e-06	Down
255928	SYT14	mRNA	64.62	18.85	-1.77669	3.7e-07	2.82e-06	Down
144100	PLEKHA7	mRNA	32.74	9.56	-1.77456	0	0	Down
2026	ENO2	mRNA	468.81	137.16	-1.77315	0	1e-08	Down
401089	FOXL2NB	mRNA	2.56	0.74	-1.77016	2.79e-05	0.000163	Down
51700	CYB5R2	mRNA	4.53	1.33	-1.76847	4.2e-07	3.19e-06	Down
6925	TCF4	mRNA	184.03	54.03	-1.76777	2.77e-05	0.000162	Down
203238	CCDC171	mRNA	4.42	1.29	-1.76435	4e-08	3.2e-07	Down
5413	SEPTIN5	mRNA	99.84	29.43	-1.76255	0	0	Down
4217	MAP3K5	mRNA	8.56	2.52	-1.75816	4.7e-07	3.53e-06	Down
80144	FRAS1	mRNA	110.83	32.81	-1.75578	0.000683	0.00309946	Down
1901	S1PR1	mRNA	5.83	1.72	-1.75459	1e-08	9e-08	Down
146206	CARMIL2	mRNA	16.77	4.97	-1.75321	6.84e-05	0.000376	Down
80725	SRCIN1	mRNA	67.4	20.01	-1.75192	0	0	Down
205	AK4	mRNA	342.91	102.31	-1.74468	0	0	Down
80243	PREX2	mRNA	42.69	12.77	-1.74035	1.6e-07	1.24e-06	Down
10154	PLXNC1	mRNA	1.93	0.57	-1.73821	5.1e-05	0.000285	Down
3371	TNC	mRNA	22.55	6.76	-1.73538	1.18e-06	8.39e-06	Down
284611	FAM102B	mRNA	64.13	19.25	-1.73523	1.05e-05	6.59e-05	Down
56147	PCDHA1	mRNA	7.53	2.26	-1.73283	0.000206	0.00104439	Down
89796	NAV1	mRNA	499.53	151.09	-1.72506	0	2e-08	Down
2342	FNTB	mRNA	17.62	5.32	-1.72498	6.1e-06	3.93e-05	Down
6490	PMEL	mRNA	12.76	3.86	-1.72337	0	1e-08	Down
196740	VSTM4	mRNA	6.28	1.9	-1.71848	0	1e-08	Down
59353	TMEM35A	mRNA	17.76	5.39	-1.71707	0	0	Down
100288413	ERVMER34-1	mRNA	48.56	14.79	-1.71384	0	3e-08	Down
56146	PCDHA2	mRNA	5.43	1.65	-1.71367	7.3e-07	5.29e-06	Down
57460	PPM1H	mRNA	3.77	1.14	-1.71229	6.27e-05	0.000347	Down
400954	EML6	mRNA	51.17	15.68	-1.70538	1e-08	9e-08	Down
80325	ABTB1	mRNA	25.74	7.9	-1.70301	2.86e-05	0.000167	Down
126567	C2CD4C	mRNA	3.96	1.21	-1.70209	5.85e-05	0.000325	Down
2152	F3	mRNA	8.85	2.71	-1.7007	0	3e-08	Down
6616	SNAP25	mRNA	111.08	34.19	-1.69998	0	0	Down
27344	PCSK1N	mRNA	3.98	1.23	-1.6951	0.00144546	0.00613303	Down
54981	NMRK1	mRNA	1.47	0.45	-1.69345	0.000218	0.00109864	Down
1852	DUSP9	mRNA	3.46	1.07	-1.68775	0.000346	0.00167203	Down
26052	DNM3	mRNA	13.53	4.19	-1.68661	6e-08	4.6e-07	Down
151963	MB21D2	mRNA	1.11	0.34	-1.68637	0.00116143	0.00503158	Down
284716	RIMKLA	mRNA	15.95	4.97	-1.68243	0	0	Down
102724428	SIK1B	mRNA	39.11	12.19	-1.68137	0	0	Down
10570	DPYSL4	mRNA	36.55	11.4	-1.68119	0	2e-08	Down
3671	ISLR	mRNA	715.98	223.39	-1.68039	1.32e-06	9.31e-06	Down
63971	KIF13A	mRNA	226.3	70.6	-1.68027	4e-08	3.1e-07	Down
360	AQP3	mRNA	3.29	1.02	-1.67953	4.4e-07	3.31e-06	Down
285175	UNC80	mRNA	31.11	9.7	-1.67928	1.04e-05	6.51e-05	Down
153478	PLEKHG4B	mRNA	75.81	23.68	-1.6786	0	0	Down
84249	PSD2	mRNA	1.99	0.62	-1.67767	0.000848	0.00378501	Down
112268076	LOC112268076	mRNA	2.06	0.64	-1.67588	1.1e-05	6.86e-05	Down
317749	DHRS4L2	mRNA	13.05	4.08	-1.67511	0	0	Down
50650	ARHGEF3	mRNA	39.02	12.23	-1.67216	0	0	Down
349667	RTN4RL2	mRNA	55.12	17.36	-1.66691	1.2e-07	9.5e-07	Down
4917	NTN3	mRNA	5.98	1.88	-1.66215	0.000274	0.0013568	Down
3755	KCNG1	mRNA	95.53	30.22	-1.66076	0	0	Down
85315	PAQR8	mRNA	18.35	5.8	-1.66053	4e-08	3e-07	Down
3487	IGFBP4	mRNA	231.88	73.43	-1.65899	0.000297	0.00145756	Down
2566	GABRG2	mRNA	16.9	5.35	-1.65701	0	0	Down
57458	TMCC3	mRNA	4.82	1.52	-1.65424	1.95e-06	1.33e-05	Down
90634	N4BP2L1	mRNA	8.32	2.64	-1.65202	6.11e-05	0.000339	Down
29986	SLC39A2	mRNA	1.82	0.58	-1.65166	2.41e-05	0.000142	Down
9122	SLC16A4	mRNA	4.15	1.31	-1.65115	4.4e-07	3.31e-06	Down
54898	ELOVL2	mRNA	29.17	9.28	-1.6508	0	2e-08	Down
114088	TRIM9	mRNA	117.93	37.6	-1.64856	0	0	Down
29760	BLNK	mRNA	15.34	4.89	-1.64843	0	3e-08	Down
340485	ACER2	mRNA	15.35	4.89	-1.64839	2.5e-07	1.95e-06	Down
1026	CDKN1A	mRNA	346.66	110.69	-1.64696	0	1e-08	Down
286319	TUSC1	mRNA	15.76	5.04	-1.6431	4.1e-07	3.06e-06	Down
79955	PDZD7	mRNA	2.47	0.79	-1.64114	6.54e-06	4.2e-05	Down
140706	CCM2L	mRNA	21.09	6.77	-1.63865	1e-08	9e-08	Down
8507	ENC1	mRNA	1264.22	406.09	-1.63835	0	0	Down
2217	FCGRT	mRNA	27.55	8.87	-1.63541	2.6e-07	2e-06	Down
57214	CEMIP	mRNA	441.65	142.49	-1.63191	4.38e-05	0.000247	Down
23228	PLCL2	mRNA	31.34	10.12	-1.63013	0	0	Down
84968	PNMA6A	mRNA	1.07	0.34	-1.62826	0.000536	0.00248385	Down
29842	TFCP2L1	mRNA	1.66	0.53	-1.62807	0.00032	0.00155718	Down
440193	CCDC88C	mRNA	80.59	26.13	-1.6245	0	0	Down
5587	PRKD1	mRNA	85.43	27.73	-1.62284	0	0	Down
3780	KCNN1	mRNA	4.94	1.61	-1.62038	2.88e-05	0.000168	Down
25809	TTLL1	mRNA	9.27	3.02	-1.6189	4.8e-07	3.59e-06	Down
283248	RCOR2	mRNA	49.2	16.05	-1.61611	3.71e-06	2.46e-05	Down
26022	TMEM98	mRNA	86.74	28.29	-1.6161	0	0	Down
10811	NOXA1	mRNA	1.32	0.43	-1.61522	0.000746	0.00335837	Down
347273	CAVIN4	mRNA	4.69	1.53	-1.61203	1.65e-06	1.15e-05	Down
89797	NAV2	mRNA	388.95	127.34	-1.61076	0.000106	0.000566	Down
4908	NTF3	mRNA	29.81	9.78	-1.60839	1e-08	1.3e-07	Down
4072	EPCAM	mRNA	10.21	3.34	-1.60815	0	1e-08	Down
100507588	TGFBR3L	mRNA	4.07	1.33	-1.60693	0.00031	0.00151142	Down
102724788	LOC102724788	mRNA	1.46	0.47	-1.60643	0.0009	0.00398873	Down
57156	TMEM63C	mRNA	47.98	15.85	-1.59804	0	0	Down
89832	CHRFAM7A	mRNA	6.98	2.3	-1.59564	9e-08	7e-07	Down
90187	EMILIN3	mRNA	16.3	5.39	-1.59521	0	4e-08	Down
2744	GLS	mRNA	269.72	89.31	-1.59438	1.42e-06	9.92e-06	Down
27115	PDE7B	mRNA	25.51	8.45	-1.59251	8e-08	6.4e-07	Down
5058	PAK1	mRNA	188.32	62.46	-1.59214	0	0	Down
123283	TARS3	mRNA	9.6	3.18	-1.59205	0	3e-08	Down
56998	CTNNBIP1	mRNA	74.62	24.77	-1.59105	0	0	Down
147495	APCDD1	mRNA	51.12	16.99	-1.58891	1e-08	1.1e-07	Down
391195	OR2T33	mRNA	2.64	0.87	-1.58866	0.00199859	0.00821924	Down
9890	PLPPR4	mRNA	7.3	2.42	-1.58387	0.000644	0.00293618	Down
7481	WNT11	mRNA	3.77	1.26	-1.57954	1.07e-05	6.67e-05	Down
1848	DUSP6	mRNA	66.22	22.16	-1.57844	1.39e-06	9.75e-06	Down
10938	EHD1	mRNA	184.84	61.99	-1.57623	0	0	Down
10446	LRRN2	mRNA	189.85	63.69	-1.57579	0	0	Down
1846	DUSP4	mRNA	16.38	5.5	-1.57353	0	0	Down
340481	ZDHHC21	mRNA	128.52	43.22	-1.57198	3.09e-05	0.00018	Down
3782	KCNN3	mRNA	1.22	0.41	-1.56843	0.00151226	0.00638101	Down
283	ANG	mRNA	6.24	2.1	-1.56674	0.000934	0.0041285	Down
55437	STRADB	mRNA	89.05	30.1	-1.5645	0	0	Down
57205	ATP10D	mRNA	13.67	4.62	-1.5627	1.25e-06	8.82e-06	Down
122060	SLAIN1	mRNA	28.16	9.55	-1.55788	0	0	Down
7431	VIM	mRNA	1949.29	663.06	-1.55574	0	0	Down
66000	TMEM108	mRNA	43.74	14.88	-1.55492	0	0	Down
57221	ARFGEF3	mRNA	34.65	11.81	-1.55203	0.00116462	0.005042	Down
2004	ELK3	mRNA	108.48	37.13	-1.5465	0	4e-08	Down
256158	HMCN2	mRNA	5.47	1.87	-1.54268	1.74e-05	0.000105	Down
56242	ZNF253	mRNA	8.35	2.86	-1.54236	1.66e-05	0.0001	Down
51228	GLTP	mRNA	68.38	23.48	-1.54192	0	0	Down
23089	PEG10	mRNA	2083.33	715.54	-1.54176	1.88e-05	0.000113	Down
5366	PMAIP1	mRNA	41.39	14.22	-1.54082	3.5e-07	2.66e-06	Down
57657	HCN3	mRNA	59.23	20.38	-1.53858	0	0	Down
78990	OTUB2	mRNA	12.5	4.3	-1.53764	0	0	Down
158219	TTC39B	mRNA	15.05	5.18	-1.5354	1.11e-05	6.95e-05	Down
3775	KCNK1	mRNA	54.56	18.85	-1.53282	0	1e-08	Down
151556	GPR155	mRNA	11.5	4	-1.52158	9.47e-06	5.99e-05	Down
79679	VTCN1	mRNA	2.57	0.89	-1.52084	0.00199676	0.00821431	Down
9132	KCNQ4	mRNA	13.5	4.7	-1.52034	0	0	Down
6659	SOX4	mRNA	484.13	168.84	-1.51963	1e-08	7e-08	Down
84932	RAB2B	mRNA	55.55	19.37	-1.51944	0	1e-08	Down
2812	GP1BB	mRNA	8.11	2.83	-1.51795	9.55e-05	0.000515	Down
1073	CFL2	mRNA	165.68	57.88	-1.51703	0	0	Down
5454	POU3F2	mRNA	7.43	2.59	-1.51684	2.33e-05	0.000138	Down
9348	NDST3	mRNA	30.33	10.59	-1.51655	0.000108	0.000577	Down
114800	CCDC85A	mRNA	31.28	10.93	-1.51594	4.38e-05	0.000247	Down
22999	RIMS1	mRNA	22.46	7.86	-1.51333	1.19e-06	8.4e-06	Down
23108	RAP1GAP2	mRNA	98.75	34.62	-1.51159	0	0	Down
66008	TRAK2	mRNA	104.38	36.6	-1.5114	1.46e-06	1.02e-05	Down
65986	ZBTB10	mRNA	52.38	18.39	-1.50904	2.68e-05	0.000157	Down
51161	C3orf18	mRNA	2.01	0.7	-1.50848	0.000526	0.00244038	Down
83938	LRMDA	mRNA	4.68	1.64	-1.5071	7.64e-06	4.88e-05	Down
2781	GNAZ	mRNA	105.56	37.17	-1.5057	0	0	Down
29993	PACSIN1	mRNA	8.13	2.86	-1.50468	3.39e-05	0.000195	Down
26470	SEZ6L2	mRNA	255.44	90.2	-1.5019	0	1e-08	Down
84915	FAM222A	mRNA	3.39	1.2	-1.50094	1.15e-05	7.17e-05	Down
192683	SCAMP5	mRNA	87.6	31.01	-1.49817	0	0	Down
140710	SOGA1	mRNA	311.07	110.23	-1.49661	7e-08	5.7e-07	Down
57232	ZNF630	mRNA	1.51	0.53	-1.49536	0.000939	0.0041436	Down
22983	MAST1	mRNA	94.01	33.49	-1.48934	0	0	Down
56953	NT5M	mRNA	11.38	4.06	-1.48618	1.22e-05	7.55e-05	Down
619279	ZNF704	mRNA	85.7	30.59	-1.48579	9.1e-07	6.59e-06	Down
8573	CASK	mRNA	115.19	41.17	-1.48398	1e-08	8e-08	Down
135152	B3GAT2	mRNA	34.38	12.29	-1.48354	0	0	Down
3676	ITGA4	mRNA	148.51	53.41	-1.47513	2.24e-05	0.000133	Down
6505	SLC1A1	mRNA	33.99	12.23	-1.47399	1e-08	8e-08	Down
3169	FOXA1	mRNA	40.94	14.74	-1.47311	1.5e-07	1.19e-06	Down
23046	KIF21B	mRNA	31.97	11.52	-1.47181	2e-08	1.4e-07	Down
51635	DHRS7	mRNA	93.78	33.87	-1.46931	0	0	Down
2934	GSN	mRNA	53.96	19.53	-1.46595	3.5e-07	2.65e-06	Down
9435	CHST2	mRNA	52.35	18.97	-1.46411	0	0	Down
57452	GALNT16	mRNA	97.72	35.49	-1.46106	0	0	Down
283987	HID1	mRNA	17.13	6.23	-1.45886	7e-08	6e-07	Down
10243	GPHN	mRNA	79.1	28.79	-1.4578	0	0	Down
2530	FUT8	mRNA	33.88	12.34	-1.45682	0	0	Down
114792	KLHL32	mRNA	2.92	1.06	-1.45326	4.12e-05	0.000234	Down
283848	CES4A	mRNA	1.24	0.45	-1.45268	0.00184688	0.00765111	Down
2752	GLUL	mRNA	421.79	154.15	-1.45211	0	0	Down
23329	TBC1D30	mRNA	13.51	4.93	-1.45125	7e-08	5.9e-07	Down
201161	CENPV	mRNA	58.63	21.48	-1.44834	1.6e-07	1.26e-06	Down
55332	DRAM1	mRNA	8.26	3.03	-1.44707	0	4e-08	Down
6857	SYT1	mRNA	73.33	26.91	-1.44595	1.5e-07	1.16e-06	Down
8120	AP3B2	mRNA	103.68	38.26	-1.43832	0	0	Down
89874	SLC25A21	mRNA	7.95	2.93	-1.43629	4.5e-07	3.38e-06	Down
57007	ACKR3	mRNA	4.02	1.48	-1.43316	0.000871	0.00387726	Down
80310	PDGFD	mRNA	15	5.54	-1.43312	1.05e-05	6.59e-05	Down
3078	CFHR1	mRNA	2.34	0.87	-1.42851	4.05e-05	0.00023	Down
110806298	C17orf113	mRNA	2.82	1.05	-1.42654	0.000368	0.00176688	Down
3700	ITIH4	mRNA	11.8	4.39	-1.42644	1e-08	5e-08	Down
11177	BAZ1A	mRNA	235.02	87.49	-1.42546	1.51e-05	9.21e-05	Down
643699	GOLGA8N	mRNA	15.4	5.73	-1.42467	3.88e-05	0.000222	Down
100528030	POC1B-GALNT4	mRNA	3.98	1.48	-1.42386	0.000129	0.000678	Down
2583	B4GALNT1	mRNA	143.57	53.54	-1.42298	0	0	Down
400745	SH2D5	mRNA	9.14	3.41	-1.4222	2e-08	1.7e-07	Down
2290	FOXG1	mRNA	357.27	133.39	-1.42121	0	0	Down
22821	RASA3	mRNA	5.87	2.2	-1.41574	1.2e-07	9.2e-07	Down
91893	FDXACB1	mRNA	4.95	1.86	-1.41167	2.63e-05	0.000154	Down
79608	RIC3	mRNA	16.14	6.07	-1.40988	0	1e-08	Down
339456	TMEM52	mRNA	4.57	1.72	-1.40974	0.00116196	0.00503217	Down
91050	CCDC149	mRNA	4.09	1.54	-1.40867	1.47e-05	8.99e-05	Down
53616	ADAM22	mRNA	94.35	35.6	-1.40587	3.36e-06	2.24e-05	Down
23284	ADGRL3	mRNA	40.54	15.3	-1.40532	0.000506	0.00235529	Down
894	CCND2	mRNA	25.93	9.78	-1.40527	2.6e-07	2.01e-06	Down
352909	DNAAF3	mRNA	4.36	1.64	-1.40445	2.04e-05	0.000122	Down
9910	RABGAP1L	mRNA	63.54	24.01	-1.40327	1.1e-07	9e-07	Down
2027	ENO3	mRNA	7.73	2.92	-1.40279	6.13e-06	3.95e-05	Down
57613	FAM234B	mRNA	89.33	33.82	-1.40075	0	2e-08	Down
254778	VXN	mRNA	36.38	13.78	-1.40029	0	0	Down
6567	SLC16A2	mRNA	70	26.6	-1.39537	0	0	Down
729920	CRPPA	mRNA	1.57	0.59	-1.39219	0.000925	0.00409021	Down
25789	TMEM59L	mRNA	79.82	30.45	-1.39042	1.43e-05	8.73e-05	Down
2901	GRIK5	mRNA	64.39	24.57	-1.38999	0	1e-08	Down
1277	COL1A1	mRNA	315.95	120.74	-1.38769	5.5e-07	4.08e-06	Down
91404	SESTD1	mRNA	52.31	20.04	-1.38355	1.37e-05	8.41e-05	Down
84260	TCHP	mRNA	61.34	23.55	-1.38112	0	0	Down
6583	SLC22A4	mRNA	5.41	2.08	-1.37419	2.2e-06	1.5e-05	Down
23098	SARM1	mRNA	147.42	56.88	-1.37382	0	0	Down
10893	MMP24	mRNA	139.19	53.73	-1.37294	0	0	Down
257	ALX3	mRNA	17.14	6.62	-1.37236	1.93e-05	0.000115	Down
201191	SAMD14	mRNA	12.3	4.75	-1.37179	0.00043	0.00203354	Down
342979	PALM3	mRNA	27.2	10.52	-1.3703	0.000125	0.000662	Down
125061	AFMID	mRNA	31.81	12.31	-1.36964	3e-08	2.2e-07	Down
7060	THBS4	mRNA	14.88	5.76	-1.36929	4.48e-06	2.94e-05	Down
23148	NACAD	mRNA	28.05	10.86	-1.36904	5e-08	4e-07	Down
126731	CCSAP	mRNA	97.93	37.95	-1.36716	1.62e-06	1.13e-05	Down
4901	NRL	mRNA	2.2	0.85	-1.36367	0.00052	0.00241655	Down
4609	MYC	mRNA	191.48	74.42	-1.36329	3e-08	2.2e-07	Down
9758	FRMPD4	mRNA	3.88	1.5	-1.36055	0.000124	0.000655	Down
57415	C3orf14	mRNA	48.44	18.88	-1.35958	1e-08	8e-08	Down
51466	EVL	mRNA	137.72	53.68	-1.35933	0	0	Down
8871	SYNJ2	mRNA	39.44	15.38	-1.35768	2.14e-05	0.000127	Down
2232	FDXR	mRNA	182.78	71.33	-1.35749	2.25e-06	1.53e-05	Down
83401	ELOVL3	mRNA	7.04	2.75	-1.35619	4.8e-07	3.57e-06	Down
5292	PIM1	mRNA	47.89	18.71	-1.35548	1e-08	7e-08	Down
57478	USP31	mRNA	77.87	30.44	-1.35485	0	2e-08	Down
8718	TNFRSF25	mRNA	8.67	3.39	-1.35381	0.000349	0.00168545	Down
2263	FGFR2	mRNA	59.64	23.34	-1.35265	8.5e-07	6.19e-06	Down
114879	OSBPL5	mRNA	27.06	10.62	-1.34931	0	1e-08	Down
2006	ELN	mRNA	2405.76	946.5	-1.34581	1.8e-06	1.24e-05	Down
23255	MTCL1	mRNA	188.29	74.08	-1.34558	1.8e-06	1.24e-05	Down
653075	GOLGA8T	mRNA	5.66	2.22	-1.34444	0.00154737	0.00651706	Down
54813	KLHL28	mRNA	28.72	11.31	-1.34315	0.00220971	0.00897089	Down
149076	ZNF362	mRNA	44.08	17.37	-1.34312	0	0	Down
10874	NMU	mRNA	23.83	9.41	-1.34133	3.34e-05	0.000193	Down
8515	ITGA10	mRNA	5.01	1.98	-1.33598	1.74e-05	0.000105	Down
26030	PLEKHG3	mRNA	75.23	29.8	-1.33578	0	0	Down
80017	DGLUCY	mRNA	37.46	14.84	-1.33504	0	0	Down
9832	JAKMIP2	mRNA	42.16	16.72	-1.33367	0	0	Down
56956	LHX9	mRNA	22.67	8.99	-1.33292	5.75e-05	0.00032	Down
25837	RAB26	mRNA	63.58	25.3	-1.32965	0.000432	0.00204298	Down
339416	ANKRD45	mRNA	2.73	1.08	-1.32675	0.000511	0.00237908	Down
3732	CD82	mRNA	8.22	3.27	-1.32615	3.3e-07	2.53e-06	Down
5818	NECTIN1	mRNA	38.31	15.29	-1.3243	0	1e-08	Down
57692	MAGEE1	mRNA	5.93	2.37	-1.32256	1.04e-06	7.43e-06	Down
114787	GPRIN1	mRNA	172.53	69	-1.32228	0	0	Down
55024	BANK1	mRNA	2.56	1.02	-1.32094	0.00108669	0.00473306	Down
1363	CPE	mRNA	907.48	363.37	-1.32039	0	0	Down
55148	UBR7	mRNA	151.48	60.67	-1.31993	0	0	Down
1112	FOXN3	mRNA	170.27	68.23	-1.31904	3.37e-05	0.000194	Down
4987	OPRL1	mRNA	4.71	1.89	-1.31858	0.0014407	0.00611884	Down
57605	PITPNM2	mRNA	58.99	23.68	-1.31631	0	0	Down
322	APBB1	mRNA	60.98	24.53	-1.31402	1.1e-07	8.8e-07	Down
55012	PPP2R3C	mRNA	21.26	8.55	-1.31389	0	0	Down
80774	LIMD2	mRNA	11.86	4.77	-1.31292	0.00216871	0.00882379	Down
10184	LHFPL2	mRNA	60.56	24.4	-1.31066	9.33e-06	5.91e-05	Down
27347	STK39	mRNA	65.01	26.2	-1.31042	1e-08	9e-08	Down
153090	DAB2IP	mRNA	96.3	38.83	-1.31002	0	0	Down
4651	MYO10	mRNA	305.55	123.3	-1.30917	1.71e-05	0.000104	Down
11151	CORO1A	mRNA	14.47	5.84	-1.30871	2.62e-06	1.77e-05	Down
80031	SEMA6D	mRNA	41.98	16.95	-1.30771	0.000264	0.00130908	Down
10500	SEMA6C	mRNA	48.77	19.7	-1.3076	3e-08	2.8e-07	Down
144455	E2F7	mRNA	74.42	30.09	-1.30619	0.00218661	0.00888824	Down
151525	WDSUB1	mRNA	10.84	4.38	-1.30557	7e-08	5.9e-07	Down
8193	DPF1	mRNA	34.01	13.77	-1.30468	2.51e-06	1.69e-05	Down
130132	RFTN2	mRNA	1.43	0.57	-1.3004	0.00174407	0.00727629	Down
253738	EBF3	mRNA	40.59	16.48	-1.29917	5.63e-06	3.64e-05	Down
2731	GLDC	mRNA	200.51	81.5	-1.29873	0	0	Down
29966	STRN3	mRNA	47.09	19.13	-1.29832	0.000173	0.000891	Down
9764	KIAA0513	mRNA	5.28	2.15	-1.2928	5.47e-06	3.55e-05	Down
2954	GSTZ1	mRNA	24.61	10.05	-1.29206	1.75e-05	0.000105	Down
55879	GABRQ	mRNA	7.55	3.08	-1.29155	4.81e-05	0.00027	Down
58528	RRAGD	mRNA	40.59	16.71	-1.28015	0	1e-08	Down
85301	COL27A1	mRNA	30.43	12.54	-1.27817	0.000238	0.00119347	Down
23604	DAPK2	mRNA	7.72	3.18	-1.27761	3.37e-05	0.000194	Down
1528	CYB5A	mRNA	31	12.8	-1.27611	3e-08	2.2e-07	Down
7161	TP73	mRNA	76.71	31.75	-1.2729	1e-08	9e-08	Down
2817	GPC1	mRNA	40.63	16.83	-1.27138	1.4e-05	8.58e-05	Down
91319	DERL3	mRNA	21.64	8.97	-1.27057	1.94e-06	1.33e-05	Down
104909134	LINC02210-CRHR1	mRNA	10.86	4.51	-1.26575	4.6e-07	3.45e-06	Down
81831	NETO2	mRNA	118.15	49.16	-1.26485	4e-08	3.5e-07	Down
285220	EPHA6	mRNA	19.32	8.03	-1.26472	5.14e-05	0.000288	Down
22885	ABLIM3	mRNA	3.9	1.62	-1.26401	3.24e-05	0.000188	Down
55753	OGDHL	mRNA	34.98	14.57	-1.2639	0	3e-08	Down
8745	ADAM23	mRNA	10	4.16	-1.26365	1.04e-06	7.44e-06	Down
55521	TRIM36	mRNA	34.41	14.34	-1.26199	3.2e-07	2.46e-06	Down
2893	GRIA4	mRNA	32.4	13.5	-1.26135	1.65e-05	9.98e-05	Down
3363	HTR7	mRNA	11.51	4.79	-1.2607	1.15e-05	7.13e-05	Down
153768	PRELID2	mRNA	22.9	9.56	-1.25902	2.1e-07	1.6e-06	Down
29899	GPSM2	mRNA	144.47	60.36	-1.25897	1e-08	1.3e-07	Down
6339	SCNN1D	mRNA	5.74	2.4	-1.25853	0.00191021	0.00788828	Down
11099	PTPN21	mRNA	21.85	9.13	-1.25815	6.21e-05	0.000344	Down
278	AMY1C	mRNA	14.13	5.91	-1.25741	0.000374	0.0017925	Down
3241	HPCAL1	mRNA	118.27	49.58	-1.25426	1.1e-07	8.7e-07	Down
112840	WDR89	mRNA	26.67	11.21	-1.24885	1e-08	5e-08	Down
728492	SERF1B	mRNA	24.53	10.32	-1.24801	2.74e-05	0.00016	Down
23070	CMTR1	mRNA	214.24	90.2	-1.24797	0	0	Down
84102	SLC41A2	mRNA	17.14	7.23	-1.24338	5.79e-05	0.000322	Down
23151	GRAMD4	mRNA	60.66	25.63	-1.24259	4.01e-05	0.000229	Down
8479	HIRIP3	mRNA	67.67	28.62	-1.24182	1.3e-05	8.03e-05	Down
384	ARG2	mRNA	32.33	13.67	-1.24153	0	2e-08	Down
2114	ETS2	mRNA	31.17	13.18	-1.24105	4e-08	3.2e-07	Down
10788	IQGAP2	mRNA	108.77	46.01	-1.24087	0.000909	0.00402557	Down
6812	STXBP1	mRNA	159.42	67.52	-1.23936	0	2e-08	Down
3099	HK2	mRNA	325.91	138.07	-1.23896	4.3e-07	3.21e-06	Down
3613	IMPA2	mRNA	20.75	8.79	-1.23879	9.27e-06	5.87e-05	Down
23414	ZFPM2	mRNA	77.8	33	-1.23674	0.000221	0.0011116	Down
56952	PRTFDC1	mRNA	87.89	37.31	-1.23588	0	0	Down
9768	PCLAF	mRNA	119.22	50.63	-1.23557	0	1e-08	Down
4684	NCAM1	mRNA	570.22	242.22	-1.23513	8e-08	6.7e-07	Down
3760	KCNJ3	mRNA	134.92	57.44	-1.23176	3.3e-07	2.53e-06	Down
23224	SYNE2	mRNA	202.59	86.39	-1.22946	0.00150643	0.00636053	Down
387496	RASL11A	mRNA	4.76	2.03	-1.22847	4.28e-05	0.000242	Down
347733	TUBB2B	mRNA	139.06	59.36	-1.22801	1e-07	8e-07	Down
55320	MIS18BP1	mRNA	62.59	26.73	-1.22713	0.000113	0.000602	Down
9783	RIMS3	mRNA	58.12	24.84	-1.22614	2.57e-06	1.73e-05	Down
130612	TMEM198	mRNA	36.99	15.83	-1.22483	3.45e-06	2.3e-05	Down
81786	TRIM7	mRNA	15.45	6.61	-1.22406	7.69e-06	4.91e-05	Down
26094	DCAF4	mRNA	47.22	20.23	-1.22316	0	2e-08	Down
22861	NLRP1	mRNA	4.28	1.83	-1.22271	0.000125	0.000659	Down
2014	EMP3	mRNA	52.98	22.72	-1.22156	7.45e-05	0.000408	Down
2894	GRID1	mRNA	4.84	2.08	-1.22107	0.000301	0.00147286	Down
4093	SMAD9	mRNA	34.19	14.67	-1.21942	0.000462	0.00216815	Down
64579	NDST4	mRNA	39.88	17.12	-1.21902	0.000357	0.00172127	Down
56521	DNAJC12	mRNA	19.33	8.31	-1.21769	3.2e-06	2.14e-05	Down
151176	ERFE	mRNA	13.74	5.91	-1.21617	3.9e-07	2.97e-06	Down
54869	EPS8L1	mRNA	8.95	3.86	-1.21243	0.00137538	0.00586445	Down
1745	DLX1	mRNA	33.34	14.39	-1.21198	1.3e-07	1.06e-06	Down
1871	E2F3	mRNA	252.28	108.91	-1.21169	2.19e-05	0.00013	Down
146330	FBXL16	mRNA	36.21	15.67	-1.20794	1e-08	7e-08	Down
10965	ACOT2	mRNA	62.79	27.2	-1.20692	2.66e-06	1.79e-05	Down
25777	SUN2	mRNA	133.32	57.8	-1.20573	4e-08	3.7e-07	Down
51315	KRCC1	mRNA	3.5	1.52	-1.20537	9.59e-05	0.000517	Down
7090	TLE3	mRNA	38.13	16.54	-1.20501	4.07e-06	2.68e-05	Down
122525	C14orf28	mRNA	2.52	1.09	-1.20496	0.000363	0.00174447	Down
84864	RIOX2	mRNA	109.83	47.68	-1.20367	0	3e-08	Down
1159	CKMT1B	mRNA	135.81	58.98	-1.20331	1e-08	1.1e-07	Down
79047	KCTD15	mRNA	59.99	26.1	-1.20045	0	4e-08	Down
139818	DOCK11	mRNA	102.21	44.51	-1.19906	0.000313	0.00152875	Down
143903	LAYN	mRNA	30.49	13.28	-1.19863	9.2e-07	6.62e-06	Down
28232	SLCO3A1	mRNA	36.7	15.99	-1.1984	0	1e-08	Down
196394	AMN1	mRNA	6.8	2.96	-1.19675	1.23e-05	7.6e-05	Down
54972	TMEM132A	mRNA	188.21	82.24	-1.19455	9e-08	6.9e-07	Down
64089	SNX16	mRNA	9.1	3.97	-1.19341	0.00145603	0.00617387	Down
7216	TRO	mRNA	72.59	31.75	-1.19276	3e-08	2.3e-07	Down
9240	PNMA1	mRNA	95.66	41.84	-1.19266	1e-08	5e-08	Down
54762	GRAMD1C	mRNA	4.61	2.01	-1.19253	0.000549	0.00253287	Down
10801	SEPTIN9	mRNA	626.51	274.24	-1.19192	2.6e-07	1.98e-06	Down
83593	RASSF5	mRNA	60.49	26.53	-1.18843	1.2e-07	9.9e-07	Down
9066	SYT7	mRNA	245.87	107.92	-1.18794	0	3e-08	Down
10076	PTPRU	mRNA	12.03	5.28	-1.18769	2.2e-07	1.73e-06	Down
84440	RAB11FIP4	mRNA	78.91	34.67	-1.18628	1e-08	6e-08	Down
23254	KAZN	mRNA	82.64	36.35	-1.18457	1e-08	6e-08	Down
113263	GLCCI1	mRNA	42.13	18.57	-1.18135	2.08e-05	0.000124	Down
91010	FMNL3	mRNA	51.07	22.53	-1.18048	2.5e-07	1.91e-06	Down
112268342	LOC112268342	mRNA	6.98	3.08	-1.18043	7.19e-05	0.000395	Down
816	CAMK2B	mRNA	3.1	1.37	-1.17915	0.000904	0.00400811	Down
9134	CCNE2	mRNA	55.6	24.56	-1.17821	1.48e-05	9.01e-05	Down
6334	SCN8A	mRNA	56.04	24.76	-1.17804	0.000538	0.0024876	Down
54345	SOX18	mRNA	18.59	8.22	-1.17771	6.09e-05	0.000338	Down
26262	TSPAN17	mRNA	272.42	120.64	-1.17518	2e-08	1.9e-07	Down
26086	GPSM1	mRNA	81.14	35.95	-1.17435	1.38e-05	8.49e-05	Down
56997	COQ8A	mRNA	106.75	47.34	-1.17308	3.1e-05	0.00018	Down
163051	ZNF709	mRNA	3.79	1.68	-1.17178	0.000127	0.000671	Down
10675	CSPG5	mRNA	35.24	15.65	-1.17118	2.52e-05	0.000148	Down
5890	RAD51B	mRNA	7.8	3.46	-1.16932	9.96e-06	6.27e-05	Down
51661	FKBP7	mRNA	20.76	9.22	-1.16918	5e-08	3.8e-07	Down
3110	MNX1	mRNA	3.12	1.39	-1.16891	0.000322	0.0015646	Down
387509	GPR153	mRNA	34.74	15.46	-1.16786	4.09e-05	0.000233	Down
145282	MIPOL1	mRNA	19.63	8.73	-1.16726	1.51e-05	9.22e-05	Down
8503	PIK3R3	mRNA	204.55	91.22	-1.16491	4.25e-06	2.8e-05	Down
57722	IGDCC4	mRNA	2.01	0.89	-1.16445	0.00226024	0.00914743	Down
7804	LRP8	mRNA	244.9	109.25	-1.16439	8.5e-05	0.000461	Down
9990	SLC12A6	mRNA	19.87	8.88	-1.16004	0.000403	0.0019168	Down
55224	ETNK2	mRNA	13.9	6.22	-1.15994	0.000298	0.00146166	Down
148932	MOB3C	mRNA	8.78	3.93	-1.15976	8.39e-06	5.34e-05	Down
8501	SLC43A1	mRNA	19.16	8.59	-1.15663	1.1e-07	8.5e-07	Down
5463	POU6F1	mRNA	19.92	8.93	-1.15659	5e-08	4.3e-07	Down
11037	STON1	mRNA	14.1	6.32	-1.15569	0.00181419	0.00753253	Down
56975	FAM20C	mRNA	76.53	34.37	-1.15517	1.19e-05	7.41e-05	Down
726	CAPN5	mRNA	93.97	42.2	-1.155	2.9e-07	2.2e-06	Down
7443	VRK1	mRNA	77.38	34.76	-1.15441	0	4e-08	Down
25801	GCA	mRNA	38.07	17.1	-1.15399	1.5e-07	1.18e-06	Down
9061	PAPSS1	mRNA	173.3	78.18	-1.14823	1e-08	1.1e-07	Down
157695	TDRP	mRNA	5.09	2.29	-1.14763	5.56e-05	0.00031	Down
5990	RFX2	mRNA	12.48	5.63	-1.14693	1.44e-06	1.01e-05	Down
9363	RAB33A	mRNA	5.66	2.56	-1.14487	1.43e-05	8.77e-05	Down
79644	SRD5A3	mRNA	39.81	18.01	-1.14442	5.9e-07	4.32e-06	Down
4038	LRP4	mRNA	31.19	14.1	-1.14389	3.65e-05	0.00021	Down
57336	ZNF287	mRNA	8.74	3.96	-1.14032	2.36e-06	1.6e-05	Down
222962	SLC29A4	mRNA	57.97	26.37	-1.13651	0.000756	0.00340215	Down
26586	CKAP2	mRNA	103.92	47.3	-1.13523	1.6e-05	9.71e-05	Down
5926	ARID4A	mRNA	29.89	13.61	-1.13423	0.00192446	0.00793955	Down
2281	FKBP1B	mRNA	2.35	1.07	-1.13422	0.000836	0.00374065	Down
53342	IL17D	mRNA	4.51	2.05	-1.13409	0.000485	0.00226695	Down
26508	HEYL	mRNA	7.44	3.39	-1.13405	3.82e-05	0.000218	Down
54749	EPDR1	mRNA	40.27	18.35	-1.13324	2e-08	1.5e-07	Down
56907	SPIRE1	mRNA	127.32	58.06	-1.13259	1.9e-05	0.000114	Down
124222	PAQR4	mRNA	120.4	54.93	-1.1323	5.2e-06	3.39e-05	Down
10382	TUBB4A	mRNA	24.37	11.13	-1.13065	3.54e-06	2.35e-05	Down
79831	KDM8	mRNA	3.6	1.64	-1.13031	0.0010864	0.00473306	Down
118738	ZNF488	mRNA	3.92	1.79	-1.12854	5.4e-05	0.000301	Down
5577	PRKAR2B	mRNA	50.19	22.96	-1.12736	0.000655	0.00298058	Down
2035	EPB41	mRNA	175.6	80.45	-1.12593	4e-08	3.2e-07	Down
58494	JAM2	mRNA	35.72	16.37	-1.12551	2e-08	2.1e-07	Down
10228	STX6	mRNA	203.77	93.4	-1.12539	0	1e-08	Down
641371	ACOT1	mRNA	23.98	11	-1.12451	0.000155	0.000804	Down
5209	PFKFB3	mRNA	78.48	35.99	-1.12429	6e-08	4.8e-07	Down
55775	TDP1	mRNA	43.3	19.87	-1.12367	1e-08	6e-08	Down
10924	SMPDL3A	mRNA	9.05	4.15	-1.12347	3.99e-06	2.64e-05	Down
8864	PER2	mRNA	8.55	3.92	-1.12277	0.000211	0.00106653	Down
1195	CLK1	mRNA	28.69	13.17	-1.12257	3.3e-05	0.00019	Down
11119	BTN3A1	mRNA	15.1	6.93	-1.1215	1.73e-06	1.2e-05	Down
54332	GDAP1	mRNA	84.37	38.79	-1.12082	8.4e-07	6.11e-06	Down
5599	MAPK8	mRNA	43.18	19.9	-1.11675	6.73e-05	0.000371	Down
4601	MXI1	mRNA	45.59	21.07	-1.11311	3e-07	2.32e-06	Down
8541	PPFIA3	mRNA	64.51	29.85	-1.11187	0.000201	0.00101968	Down
84879	MFSD2A	mRNA	55.82	25.84	-1.11124	4.5e-07	3.35e-06	Down
22866	CNKSR2	mRNA	38.66	17.95	-1.10592	0.00153001	0.00645169	Down
84216	TMEM117	mRNA	14.38	6.67	-1.10587	5.4e-07	3.99e-06	Down
5796	PTPRK	mRNA	108.78	50.55	-1.10532	0.00213896	0.00872187	Down
23432	GPR161	mRNA	64.71	30.09	-1.10457	6.8e-07	4.97e-06	Down
7846	TUBA1A	mRNA	2166.22	1007.71	-1.10411	1.21e-05	7.5e-05	Down
328	APEX1	mRNA	350.98	163.52	-1.10189	3.93e-06	2.6e-05	Down
57820	CCNB1IP1	mRNA	91.95	42.88	-1.10028	1.75e-06	1.21e-05	Down
57449	PLEKHG5	mRNA	28.9	13.47	-1.1002	0.00117432	0.00507722	Down
51177	PLEKHO1	mRNA	65.25	30.45	-1.09955	0.00104359	0.00456526	Down
11133	KPTN	mRNA	52.25	24.39	-1.09933	8.58e-05	0.000464	Down
745	MYRF	mRNA	19.36	9.03	-1.09893	1.91e-06	1.31e-05	Down
8543	LMO4	mRNA	150.76	70.39	-1.09891	1e-08	6e-08	Down
91614	DEPDC7	mRNA	15.47	7.23	-1.09729	4.07e-06	2.69e-05	Down
22911	WDR47	mRNA	60.41	28.23	-1.09721	0.000142	0.000745	Down
56935	SMCO4	mRNA	3.02	1.41	-1.09656	0.00126276	0.00540737	Down
83694	RPS6KL1	mRNA	34.14	15.97	-1.09594	1.01e-05	6.35e-05	Down
84190	METTL25	mRNA	4.82	2.25	-1.09537	0.000225	0.00113178	Down
5427	POLE2	mRNA	26.38	12.35	-1.09448	5e-08	3.9e-07	Down
50865	HEBP1	mRNA	32.37	15.16	-1.09443	1.4e-05	8.59e-05	Down
7262	PHLDA2	mRNA	7.44	3.49	-1.09359	0.00121234	0.00522075	Down
163255	ZNF540	mRNA	1.82	0.85	-1.09308	0.00201702	0.00828455	Down
656	BMP8B	mRNA	15.93	7.46	-1.09251	1.8e-06	1.24e-05	Down
441478	NRARP	mRNA	8.3	3.89	-1.09208	0.000353	0.001699	Down
27345	KCNMB4	mRNA	29.14	13.67	-1.09124	1.11e-06	7.9e-06	Down
23268	DNMBP	mRNA	30.05	14.12	-1.08921	1.07e-05	6.71e-05	Down
343472	BARHL2	mRNA	11.68	5.49	-1.08805	7e-07	5.13e-06	Down
84328	LZIC	mRNA	63.42	29.83	-1.08802	0	3e-08	Down
409	ARRB2	mRNA	106.12	49.93	-1.08773	4.43e-06	2.91e-05	Down
6297	SALL2	mRNA	115.63	54.41	-1.08739	3e-08	2.4e-07	Down
11154	AP4S1	mRNA	9.9	4.66	-1.08508	9.75e-06	6.15e-05	Down
113791	PIK3IP1	mRNA	6.52	3.07	-1.08434	7.55e-05	0.000412	Down
79929	MAP6D1	mRNA	18.05	8.52	-1.0842	4.12e-05	0.000234	Down
670	BPHL	mRNA	23.67	11.16	-1.08402	1.39e-06	9.77e-06	Down
64430	PCNX4	mRNA	83.36	39.44	-1.07956	0.00183885	0.00762757	Down
11198	SUPT16H	mRNA	818.54	387.51	-1.07879	0	2e-08	Down
9891	NUAK1	mRNA	104.2	49.33	-1.07852	0.001242	0.0053308	Down
10477	UBE2E3	mRNA	51.88	24.58	-1.07801	2.2e-07	1.69e-06	Down
3707	ITPKB	mRNA	109.75	51.99	-1.0777	1.28e-06	9.04e-06	Down
27244	SESN1	mRNA	60.69	28.78	-1.07606	2.9e-07	2.2e-06	Down
55068	ENOX1	mRNA	42.43	20.14	-1.07475	7.57e-06	4.84e-05	Down
4440	MSI1	mRNA	6.75	3.21	-1.07371	0.000142	0.000742	Down
11163	NUDT4	mRNA	164.16	78.01	-1.07315	4.1e-07	3.12e-06	Down
145553	MDP1	mRNA	13.5	6.42	-1.0714	0.000377	0.00180072	Down
1847	DUSP5	mRNA	20.21	9.62	-1.0712	6.53e-05	0.00036	Down
9612	NCOR2	mRNA	557.94	265.57	-1.07098	1.44e-06	1.01e-05	Down
84446	BRSK1	mRNA	60.09	28.61	-1.07084	1.78e-06	1.23e-05	Down
23531	MMD	mRNA	30.54	14.54	-1.06963	2.11e-05	0.000126	Down
27030	MLH3	mRNA	52.28	24.93	-1.06805	9e-08	6.9e-07	Down
10276	NET1	mRNA	43.64	20.81	-1.06789	2.06e-06	1.41e-05	Down
27315	PGAP2	mRNA	22.95	10.96	-1.06663	7.8e-07	5.64e-06	Down
92521	SPECC1	mRNA	132.24	63.22	-1.06469	2e-08	1.5e-07	Down
8906	AP1G2	mRNA	66.5	31.79	-1.06456	9.72e-06	6.14e-05	Down
9415	FADS2	mRNA	297.49	142.26	-1.06433	0	3e-08	Down
29902	FAM216A	mRNA	36.4	17.41	-1.06406	1.63e-06	1.14e-05	Down
170958	ZNF525	mRNA	6.12	2.92	-1.06254	0.000558	0.00257188	Down
63826	SRR	mRNA	20.98	10.07	-1.05916	1.66e-06	1.15e-05	Down
9644	SH3PXD2A	mRNA	453.61	217.9	-1.05776	9.67e-05	0.00052	Down
1952	CELSR2	mRNA	433.46	208.52	-1.05564	2.71e-05	0.000159	Down
80149	ZC3H12A	mRNA	12.01	5.78	-1.05522	1.06e-05	6.62e-05	Down
55733	HHAT	mRNA	9.66	4.65	-1.05281	1.94e-05	0.000116	Down
7562	ZNF708	mRNA	19.75	9.52	-1.05212	0.000811	0.00363858	Down
29799	YPEL1	mRNA	23.47	11.32	-1.05169	0.000275	0.0013568	Down
8027	STAM	mRNA	70.78	34.15	-1.05121	0.000574	0.00263884	Down
203859	ANO5	mRNA	30.06	14.51	-1.04985	0.000174	0.000892	Down
54914	FOCAD	mRNA	130.07	62.95	-1.04694	1.5e-07	1.16e-06	Down
8567	MADD	mRNA	120.08	58.12	-1.04669	6e-08	5.3e-07	Down
25830	SULT4A1	mRNA	13.18	6.38	-1.04658	0.000236	0.00118146	Down
11118	BTN3A2	mRNA	20.33	9.85	-1.04619	7.3e-07	5.33e-06	Down
90673	PPP1R3E	mRNA	24.57	11.94	-1.04149	1.6e-05	9.71e-05	Down
117247	SLC16A10	mRNA	12.71	6.17	-1.04051	0.00037	0.00177422	Down
9242	MSC	mRNA	3.85	1.87	-1.03984	0.00169393	0.00708765	Down
2537	IFI6	mRNA	17.48	8.5	-1.03915	0.000588	0.0026943	Down
25822	DNAJB5	mRNA	33.4	16.27	-1.03682	6.73e-06	4.32e-05	Down
11132	CAPN10	mRNA	45.72	22.29	-1.03664	6.49e-05	0.000358	Down
171586	ABHD3	mRNA	13.63	6.64	-1.03472	1.35e-05	8.27e-05	Down
97	ACYP1	mRNA	21.59	10.54	-1.03384	0.000171	0.000882	Down
147906	DACT3	mRNA	9.95	4.86	-1.03377	0.000572	0.00263307	Down
65062	TMEM237	mRNA	91.11	44.5	-1.03363	3.2e-07	2.46e-06	Down
63908	NAPB	mRNA	34.26	16.73	-1.0336	1.79e-06	1.23e-05	Down
81542	TMX1	mRNA	94.9	46.44	-1.03089	0.000169	0.000873	Down
57519	STARD9	mRNA	45.97	22.49	-1.03061	0.00012	0.000637	Down
5636	PRPSAP2	mRNA	38.32	18.76	-1.03028	2.24e-06	1.52e-05	Down
7112	TMPO	mRNA	332.3	162.69	-1.03027	0.00105456	0.0046086	Down
79596	OBI1	mRNA	32.86	16.09	-1.03014	4.94e-06	3.22e-05	Down
85444	LRRCC1	mRNA	16.09	7.88	-1.02814	0.000271	0.00134022	Down
54622	ARL15	mRNA	12.88	6.31	-1.02743	1.08e-05	6.73e-05	Down
1741	DLG3	mRNA	52.63	25.84	-1.02616	1.02e-06	7.29e-06	Down
1849	DUSP7	mRNA	74.17	36.42	-1.0261	1.02e-06	7.3e-06	Down
57691	KIAA1586	mRNA	25.2	12.36	-1.02607	0.000121	0.000643	Down
3925	STMN1	mRNA	902.83	443.37	-1.02594	3.79e-05	0.000217	Down
9448	MAP4K4	mRNA	289.16	142.14	-1.02449	3.6e-07	2.7e-06	Down
4792	NFKBIA	mRNA	40.48	19.95	-1.02104	2.27e-06	1.54e-05	Down
23199	GSE1	mRNA	217.68	107.46	-1.0183	8.61e-06	5.46e-05	Down
10901	DHRS4	mRNA	53.82	26.61	-1.01605	0.000511	0.00237885	Down
5325	PLAGL1	mRNA	32.91	16.27	-1.01507	0.000694	0.003142	Down
222166	MTURN	mRNA	104.71	51.81	-1.01489	1.31e-06	9.23e-06	Down
80856	LNPK	mRNA	33.62	16.64	-1.01424	4.55e-05	0.000257	Down
203228	C9orf72	mRNA	36.98	18.32	-1.01273	0.000521	0.00242067	Down
57580	PREX1	mRNA	103.21	51.17	-1.01225	1.66e-05	0.000101	Down
10297	APC2	mRNA	51.7	25.65	-1.01105	0.000502	0.0023417	Down
548596	CKMT1A	mRNA	112.95	56.08	-1.01015	7.79e-05	0.000425	Down
6461	SHB	mRNA	69.34	34.46	-1.00895	1.13e-05	7.02e-05	Down
23180	RFTN1	mRNA	51.63	25.66	-1.00872	1.8e-07	1.42e-06	Down
1949	EFNB3	mRNA	41.38	20.57	-1.00828	1.97e-06	1.35e-05	Down
9681	DEPDC5	mRNA	24.37	12.12	-1.00712	1.24e-05	7.66e-05	Down
84959	UBASH3B	mRNA	153.33	76.29	-1.00697	0.000143	0.00075	Down
8425	LTBP4	mRNA	80.16	39.89	-1.00669	0.00101768	0.00446247	Down
133746	JMY	mRNA	36.33	18.12	-1.00312	0.0014893	0.00629639	Down
57405	SPC25	mRNA	37.64	18.78	-1.00281	1.6e-07	1.25e-06	Down
51562	MBIP	mRNA	33.04	16.51	-1.00013	8e-07	5.77e-06	Down
6657	SOX2	mRNA	70.51	141.09	1.00077	1.06e-06	7.61e-06	Up
1075	CTSC	mRNA	73.02	146.31	1.00265	3e-08	2.2e-07	Up
1030	CDKN2B	mRNA	11.78	23.63	1.00375	0.000107	0.000571	Up
54680	ZNHIT6	mRNA	40.03	80.42	1.00635	2.3e-07	1.74e-06	Up
55741	EDEM2	mRNA	16.62	33.46	1.00837	0.000293	0.00143903	Up
136	ADORA2B	mRNA	2.89	5.84	1.01061	0.000531	0.00246113	Up
23600	AMACR	mRNA	29.56	59.62	1.01199	9.1e-07	6.58e-06	Up
79990	PLEKHH3	mRNA	43.24	87.32	1.01384	7.32e-05	0.0004	Up
54986	ULK4	mRNA	5.75	11.61	1.01437	2.08e-05	0.000124	Up
8645	KCNK5	mRNA	2.54	5.13	1.01495	0.00188283	0.00778264	Up
949	SCARB1	mRNA	172.32	348.28	1.01506	3.8e-07	2.88e-06	Up
5768	QSOX1	mRNA	290.71	587.93	1.01603	7.3e-07	5.29e-06	Up
80228	ORAI2	mRNA	37.07	75.11	1.01866	2.7e-07	2.04e-06	Up
7325	UBE2E2	mRNA	27.17	55.06	1.0187	1.3e-07	1.06e-06	Up
440957	SMIM4	mRNA	11.53	23.37	1.01882	0.000382	0.00182556	Up
2590	GALNT2	mRNA	172.24	349.25	1.01975	1e-08	8e-08	Up
5354	PLP1	mRNA	8.95	18.18	1.02116	7.11e-05	0.00039	Up
8273	SLC10A3	mRNA	24.17	49.12	1.02246	2.84e-05	0.000165	Up
95681	CEP41	mRNA	4.47	9.09	1.02515	1.26e-05	7.76e-05	Up
57572	DOCK6	mRNA	34.27	69.77	1.02556	3.8e-07	2.87e-06	Up
266655	BRD3OS	mRNA	20.67	42.19	1.02891	1.06e-06	7.55e-06	Up
10273	STUB1	mRNA	97.55	199.08	1.02906	0.00175621	0.00731753	Up
51092	SIDT2	mRNA	19.61	40.09	1.03108	3.52e-05	0.000202	Up
23275	POFUT2	mRNA	47.66	97.43	1.03136	4e-08	3.7e-07	Up
6678	SPARC	mRNA	249.85	511.12	1.03259	0	2e-08	Up
54414	SIAE	mRNA	15.18	31.09	1.03368	1.16e-06	8.21e-06	Up
93663	ARHGAP18	mRNA	9.71	19.94	1.03776	0.000389	0.00185181	Up
79586	CHPF	mRNA	90.65	186.19	1.03829	0.000137	0.000721	Up
54206	ERRFI1	mRNA	46.13	95.07	1.04322	2.62e-05	0.000154	Up
2730	GCLM	mRNA	22.12	45.63	1.04449	3.56e-05	0.000204	Up
1287	COL4A5	mRNA	42.08	86.93	1.04664	0.00118546	0.00511687	Up
548644	POLR2J3	mRNA	7.85	16.24	1.04755	1.24e-05	7.66e-05	Up
730051	ZNF814	mRNA	3.18	6.59	1.04787	4.33e-05	0.000245	Up
84926	SPRYD3	mRNA	16.82	34.8	1.0485	1.21e-05	7.52e-05	Up
2946	GSTM2	mRNA	7	14.49	1.04854	0.000381	0.00181827	Up
55432	YOD1	mRNA	30.35	62.82	1.04923	0.00200168	0.00822934	Up
2624	GATA2	mRNA	6.17	12.77	1.04979	2.34e-05	0.000138	Up
5578	PRKCA	mRNA	26.25	54.38	1.05043	0.000464	0.00217619	Up
84975	MFSD5	mRNA	26.94	55.87	1.05204	1.51e-05	9.21e-05	Up
25953	PNKD	mRNA	32.65	67.73	1.05249	0.000742	0.00334319	Up
5090	PBX3	mRNA	10.49	21.78	1.05383	7.5e-07	5.48e-06	Up
79767	ELMO3	mRNA	2.89	6.02	1.05567	0.000694	0.003142	Up
1739	DLG1	mRNA	89.28	185.8	1.05737	0.00161519	0.00678662	Up
4363	ABCC1	mRNA	86.95	181.13	1.05882	4.3e-07	3.25e-06	Up
246100	CTAG1A	mRNA	49.17	102.59	1.06079	0.00169758	0.0071006	Up
85236	H2BC12	mRNA	14.02	29.31	1.06338	0.000785	0.00352502	Up
253512	SLC25A30	mRNA	22.13	46.33	1.06576	0.00102723	0.00450128	Up
57761	TRIB3	mRNA	31.46	65.91	1.06657	1.07e-05	6.71e-05	Up
3949	LDLR	mRNA	109.69	229.89	1.06751	6.22e-06	4e-05	Up
1649	DDIT3	mRNA	12.53	26.33	1.07062	0.000495	0.00231029	Up
80125	CCDC33	mRNA	1.43	3.01	1.07117	0.00072	0.00324425	Up
388650	DIPK1A	mRNA	36.14	75.93	1.0712	8.06e-06	5.14e-05	Up
79957	PAQR6	mRNA	6.89	14.53	1.07481	0.000282	0.00139347	Up
25914	RTTN	mRNA	30.54	64.45	1.07734	0.000372	0.0017823	Up
8751	ADAM15	mRNA	171.89	363.31	1.07962	1.71e-05	0.000103	Up
8263	F8A1	mRNA	27.24	57.62	1.08068	0.00154236	0.00649956	Up
175	AGA	mRNA	4.36	9.25	1.08335	7.33e-06	4.69e-05	Up
6892	TAPBP	mRNA	14.59	31.02	1.08716	1.14e-06	8.11e-06	Up
8209	GATD3A	mRNA	4.4	9.38	1.09072	0.000144	0.00075	Up
2896	GRN	mRNA	122.61	261.43	1.09223	0.000347	0.00167418	Up
114818	KLHL29	mRNA	54.16	115.57	1.09341	2.11e-05	0.000126	Up
11160	ERLIN2	mRNA	29.51	63	1.09402	0.000126	0.000664	Up
284612	SYPL2	mRNA	1.51	3.24	1.09571	0.000767	0.00344655	Up
27032	ATP2C1	mRNA	84.53	180.7	1.09599	9.8e-07	7.03e-06	Up
4162	MCAM	mRNA	185.2	396.14	1.0969	0	1e-08	Up
83850	ESYT3	mRNA	6.84	14.64	1.09758	1.83e-05	0.00011	Up
4055	LTBR	mRNA	34.11	73.05	1.0983	7.12e-06	4.57e-05	Up
51435	SCARA3	mRNA	33.17	71.07	1.09897	2.2e-07	1.73e-06	Up
2766	GMPR	mRNA	2.91	6.25	1.10021	0.00123947	0.00532343	Up
55283	MCOLN3	mRNA	9.18	19.72	1.10201	3.19e-06	2.13e-05	Up
1476	CSTB	mRNA	32.5	69.93	1.10519	0.000307	0.00150222	Up
55740	ENAH	mRNA	176.87	380.99	1.1071	0.000125	0.000662	Up
5157	PDGFRL	mRNA	2.7	5.84	1.10747	0.00015	0.000782	Up
23433	RHOQ	mRNA	49.42	106.64	1.10966	1e-08	6e-08	Up
3133	HLA-E	mRNA	30.33	65.51	1.11074	7e-06	4.49e-05	Up
1601	DAB2	mRNA	84.04	181.75	1.1127	2.7e-06	1.82e-05	Up
1465	CSRP1	mRNA	45.13	97.63	1.11292	2.34e-05	0.000138	Up
114987	WDR31	mRNA	2.43	5.27	1.11361	3.98e-05	0.000227	Up
127018	LYPLAL1	mRNA	12.43	26.98	1.11753	2.33e-06	1.58e-05	Up
114883	OSBPL9	mRNA	61.25	132.95	1.11812	1.3e-07	1.06e-06	Up
4867	NPHP1	mRNA	2.79	6.07	1.11987	1.83e-05	0.00011	Up
10509	SEMA4B	mRNA	13.62	29.64	1.12062	6.33e-06	4.07e-05	Up
2948	GSTM4	mRNA	17.74	38.61	1.12134	1.92e-06	1.32e-05	Up
5476	CTSA	mRNA	82.92	180.71	1.12374	1.96e-06	1.34e-05	Up
8337	H2AC18	mRNA	4.95	10.8	1.1248	0.000767	0.00344655	Up
8728	ADAM19	mRNA	24.95	54.42	1.12531	0.000138	0.000722	Up
107987457	LOC107987457	mRNA	1.35	2.96	1.12541	0.000544	0.00251705	Up
2260	FGFR1	mRNA	135.07	294.74	1.12568	1e-08	9e-08	Up
10544	PROCR	mRNA	53.7	117.37	1.12783	3e-08	2.9e-07	Up
55616	ASAP3	mRNA	61.7	134.89	1.12821	2e-08	1.8e-07	Up
4814	NINJ1	mRNA	16.83	36.81	1.12854	7.74e-05	0.000422	Up
23324	MAN2B2	mRNA	13.31	29.13	1.12886	6e-08	5e-07	Up
65249	ZSWIM4	mRNA	24.05	52.65	1.12971	4.7e-07	3.5e-06	Up
79903	NAA60	mRNA	45.88	100.54	1.13165	3.09e-06	2.07e-05	Up
26064	RAI14	mRNA	141.21	310.02	1.13451	1.49e-05	9.06e-05	Up
60673	ATG101	mRNA	42.91	94.23	1.13455	4.2e-05	0.000238	Up
493	ATP2B4	mRNA	106.68	234.26	1.13484	0.00108655	0.00473306	Up
11322	TMC6	mRNA	14.64	32.18	1.1351	5.05e-06	3.29e-05	Up
27122	DKK3	mRNA	70.92	156.04	1.13764	2e-08	1.7e-07	Up
1047	CLGN	mRNA	13.63	29.99	1.1377	4e-08	3.3e-07	Up
3373	HYAL1	mRNA	7.91	17.43	1.13886	1.78e-06	1.23e-05	Up
5523	PPP2R3A	mRNA	6.58	14.55	1.14323	1.66e-05	0.0001	Up
6382	SDC1	mRNA	80.48	177.83	1.14358	6.7e-07	4.89e-06	Up
255043	TMEM86B	mRNA	4.65	10.3	1.14515	0.00166189	0.00696282	Up
23157	SEPTIN6	mRNA	14.57	32.34	1.14965	0	2e-08	Up
301	ANXA1	mRNA	67.02	148.78	1.15036	1e-08	8e-08	Up
120379	PIH1D2	mRNA	1.43	3.18	1.15066	0.000499	0.00232658	Up
688	KLF5	mRNA	4.05	9.01	1.15382	0.00113658	0.00493874	Up
817	CAMK2D	mRNA	91.96	204.89	1.15578	3.37e-06	2.25e-05	Up
110599564	EEF1AKMT4	mRNA	8.36	18.66	1.15694	0.00111961	0.00486665	Up
375061	FAM89A	mRNA	8.18	18.26	1.15847	3.92e-06	2.59e-05	Up
2296	FOXC1	mRNA	14.09	31.48	1.15936	1.74e-05	0.000105	Up
6774	STAT3	mRNA	70.3	157.98	1.16813	1.5e-07	1.17e-06	Up
6575	SLC20A2	mRNA	14.13	31.8	1.16995	2.3e-07	1.8e-06	Up
131566	DCBLD2	mRNA	123.15	277.12	1.17004	2.19e-05	0.00013	Up
94	ACVRL1	mRNA	1.3	2.94	1.17247	0.000206	0.00104098	Up
119710	IFTAP	mRNA	2.16	4.89	1.17312	0.0010839	0.00472568	Up
92999	ZBTB47	mRNA	24.59	55.52	1.17426	3e-08	2.8e-07	Up
56913	C1GALT1	mRNA	43.5	98.18	1.17446	2.82e-05	0.000164	Up
5027	P2RX7	mRNA	0.92	2.09	1.17581	0.00209668	0.00856806	Up
388	RHOB	mRNA	72.33	163.44	1.17598	1.05e-06	7.51e-06	Up
10195	ALG3	mRNA	45.72	103.39	1.17689	1.12e-05	6.98e-05	Up
219855	SLC37A2	mRNA	8.51	19.26	1.17719	8e-08	6.7e-07	Up
121227	LRIG3	mRNA	18.46	41.82	1.17968	0.00018	0.000922	Up
30844	EHD4	mRNA	9.54	21.62	1.17983	2e-08	1.7e-07	Up
9510	ADAMTS1	mRNA	15.89	36.08	1.18272	0.000152	0.00079	Up
51626	DYNC2LI1	mRNA	10.52	23.91	1.18341	1.42e-06	9.94e-06	Up
285368	PRRT3	mRNA	14.78	33.62	1.18456	3.13e-05	0.000181	Up
91147	TMEM67	mRNA	11.07	25.18	1.18482	0.000165	0.000852	Up
5165	PDK3	mRNA	26.64	60.65	1.1868	2e-08	1.9e-07	Up
1843	DUSP1	mRNA	14.16	32.31	1.18963	2.56e-05	0.000151	Up
5150	PDE7A	mRNA	62.52	142.69	1.19045	0	0	Up
5819	NECTIN2	mRNA	55.08	126.08	1.19454	6.79e-05	0.000374	Up
8942	KYNU	mRNA	0.89	2.04	1.19725	0.00165465	0.00693668	Up
161176	SYNE3	mRNA	1.83	4.2	1.19786	0.000103	0.000553	Up
5337	PLD1	mRNA	13.07	29.99	1.19854	1.01e-05	6.36e-05	Up
131870	NUDT16	mRNA	40.87	93.89	1.19969	0	0	Up
154214	RNF217	mRNA	4.82	11.08	1.19977	9.5e-05	0.000512	Up
100287482	SMKR1	mRNA	2.35	5.4	1.19983	0.00142617	0.0060631	Up
7357	UGCG	mRNA	14.09	32.44	1.20313	5.88e-06	3.8e-05	Up
554313	H4C15	mRNA	4.28	9.86	1.2039	0.000189	0.000965	Up
26580	BSCL2	mRNA	23.62	54.45	1.20465	0.000266	0.00131899	Up
183	AGT	mRNA	16.86	38.88	1.20476	0.000587	0.00269055	Up
5091	PC	mRNA	42.75	98.72	1.20726	2.3e-06	1.56e-05	Up
22800	RRAS2	mRNA	26.57	61.45	1.20924	0	2e-08	Up
91653	BOC	mRNA	97.18	224.73	1.20936	0	0	Up
5142	PDE4B	mRNA	23.38	54.13	1.21134	1.65e-05	0.0001	Up
84168	ANTXR1	mRNA	105.44	244.52	1.21351	2.46e-06	1.66e-05	Up
10347	ABCA7	mRNA	20.42	47.44	1.21559	4e-08	3.2e-07	Up
5592	PRKG1	mRNA	11.78	27.38	1.21587	0.000548	0.00253041	Up
9586	CREB5	mRNA	16.31	37.91	1.21643	0.000314	0.00153337	Up
11043	MID2	mRNA	3.88	9.03	1.21728	6.72e-05	0.00037	Up
100534599	ISY1-RAB43	mRNA	15.24	35.52	1.21999	1e-08	9e-08	Up
284615	ANKRD34A	mRNA	9.81	22.88	1.22038	2e-08	1.7e-07	Up
220388	CCDC89	mRNA	1.32	3.09	1.22097	9.84e-05	0.000528	Up
84814	PLPP7	mRNA	2.14	5	1.22139	0.000365	0.0017534	Up
8682	PEA15	mRNA	75.75	176.74	1.22228	0	0	Up
1647	GADD45A	mRNA	44.63	104.14	1.22235	1e-08	9e-08	Up
85360	SYDE1	mRNA	23.19	54.13	1.2224	5.6e-07	4.14e-06	Up
25911	DPCD	mRNA	9.31	21.76	1.22388	7.21e-05	0.000395	Up
2720	GLB1	mRNA	39.52	92.41	1.22522	0	4e-08	Up
91107	TRIM47	mRNA	2.83	6.63	1.22574	0.00027	0.00133686	Up
54509	RHOF	mRNA	1.34	3.15	1.22581	0.000256	0.00127425	Up
10644	IGF2BP2	mRNA	14.47	33.87	1.22672	1e-08	1.1e-07	Up
149345	SHISA4	mRNA	10.17	23.89	1.23149	0.000202	0.00102598	Up
26509	MYOF	mRNA	9.16	21.52	1.23228	4.22e-05	0.000239	Up
162073	ITPRIPL2	mRNA	9.55	22.46	1.23371	0.000143	0.00075	Up
1244	ABCC2	mRNA	0.63	1.49	1.23431	0.0014446	0.00613138	Up
3728	JUP	mRNA	27.46	64.69	1.23571	2.16e-06	1.47e-05	Up
10865	ARID5A	mRNA	15.13	35.75	1.23993	0.000134	0.000701	Up
4088	SMAD3	mRNA	30.61	72.3	1.24	7.34e-06	4.7e-05	Up
64900	LPIN3	mRNA	8.88	21.01	1.24134	1.9e-07	1.46e-06	Up
11334	TUSC2	mRNA	29.64	70.1	1.24157	1.33e-06	9.38e-06	Up
23175	LPIN1	mRNA	65.75	155.61	1.24276	7.88e-06	5.03e-05	Up
10561	IFI44	mRNA	5.6	13.26	1.24316	1.09e-06	7.74e-06	Up
84299	MIEN1	mRNA	40.91	96.98	1.24493	0.000165	0.000854	Up
5787	PTPRB	mRNA	4.45	10.58	1.24993	0.000287	0.0014114	Up
6385	SDC4	mRNA	9.27	22.06	1.24999	1e-07	7.7e-07	Up
5412	UBL3	mRNA	4.01	9.54	1.25081	0.000621	0.00283427	Up
55970	GNG12	mRNA	117.74	280.33	1.25152	4.43e-05	0.00025	Up
8496	PPFIBP1	mRNA	43.96	104.68	1.25182	0.000654	0.00297742	Up
53834	FGFRL1	mRNA	16.38	39.04	1.25305	0	1e-08	Up
54407	SLC38A2	mRNA	219.7	524.9	1.2565	0.00013	0.000687	Up
3315	HSPB1	mRNA	137.54	329.08	1.25846	0.00077	0.00346083	Up
56548	CHST7	mRNA	7.25	17.45	1.26521	3.12e-06	2.08e-05	Up
8869	ST3GAL5	mRNA	16.66	40.08	1.26553	1.11e-06	7.89e-06	Up
771	CA12	mRNA	26.25	63.19	1.26708	0	0	Up
3632	INPP5A	mRNA	6.35	15.34	1.27081	1e-08	5e-08	Up
3983	ABLIM1	mRNA	111.97	270.28	1.27132	2.33e-06	1.58e-05	Up
59	ACTA2	mRNA	19.14	46.29	1.2735	6.26e-05	0.000347	Up
79411	GLB1L	mRNA	5.66	13.71	1.27419	2.7e-06	1.81e-05	Up
8754	ADAM9	mRNA	52.34	126.79	1.27632	0.000629	0.00287111	Up
7294	TXK	mRNA	1.43	3.46	1.27634	0.000452	0.0021278	Up
3927	LASP1	mRNA	174.64	423.96	1.27951	0	0	Up
56648	EIF5A2	mRNA	9.86	23.95	1.27994	1.3e-06	9.15e-06	Up
124935	SLC43A2	mRNA	9.47	23.02	1.28053	1.71e-05	0.000104	Up
89782	LMLN	mRNA	11.28	27.44	1.28193	8.38e-05	0.000455	Up
8611	PLPP1	mRNA	20.79	50.62	1.28294	5e-08	4.2e-07	Up
6604	SMARCD3	mRNA	13.45	32.78	1.28392	2.42e-05	0.000143	Up
55323	LARP6	mRNA	7.86	19.21	1.28819	7.27e-05	0.000398	Up
414149	ACBD7	mRNA	3.02	7.41	1.2925	1.51e-06	1.05e-05	Up
9588	PRDX6	mRNA	294.78	723.4	1.29511	1.5e-07	1.21e-06	Up
79583	TMEM231	mRNA	10	24.57	1.2963	2e-08	2e-07	Up
200942	KLHDC8B	mRNA	12.51	30.82	1.29962	4.56e-06	2.99e-05	Up
8322	FZD4	mRNA	26.54	65.37	1.30045	2.1e-07	1.6e-06	Up
2247	FGF2	mRNA	25.46	62.79	1.30215	8.54e-05	0.000463	Up
10095	ARPC1B	mRNA	56.61	139.77	1.30364	1.85e-06	1.27e-05	Up
391322	LOC391322	mRNA	0.48	1.2	1.30632	0.00205253	0.00841289	Up
57664	PLEKHA4	mRNA	11.96	29.61	1.30663	0.000349	0.00168545	Up
91624	NEXN	mRNA	2.64	6.56	1.30956	2.52e-05	0.000149	Up
51564	HDAC7	mRNA	40.56	100.61	1.31062	4e-08	3.1e-07	Up
1410	CRYAB	mRNA	88.16	218.74	1.31094	0.000195	0.000994	Up
2992	GYG1	mRNA	24.53	60.9	1.31125	0	0	Up
55902	ACSS2	mRNA	54.68	135.72	1.31128	0	1e-08	Up
10420	TESK2	mRNA	3.94	9.81	1.31352	9.4e-07	6.76e-06	Up
8991	SELENBP1	mRNA	51.37	127.77	1.31446	1.78e-05	0.000107	Up
1586	CYP17A1	mRNA	1.32	3.31	1.3186	0.000257	0.00127568	Up
54942	ABITRAM	mRNA	7.18	17.94	1.32129	5e-08	4.2e-07	Up
8349	H2BC21	mRNA	4.18	10.46	1.32151	6.5e-07	4.79e-06	Up
374887	YJEFN3	mRNA	9.52	23.8	1.3216	5.65e-05	0.000315	Up
1534	CYB561	mRNA	27.5	68.87	1.32394	0	1e-08	Up
401474	SAMD12	mRNA	9.7	24.31	1.32545	0.000223	0.00112432	Up
56261	GPCPD1	mRNA	37.16	93.21	1.32671	0	0	Up
2131	EXT1	mRNA	45.94	115.36	1.32808	0	0	Up
2273	FHL1	mRNA	112.65	283.57	1.3318	0	0	Up
9725	TMEM63A	mRNA	2.73	6.88	1.33226	1.21e-05	7.48e-05	Up
79006	METRN	mRNA	31.18	78.68	1.33485	4.08e-05	0.000232	Up
627	BDNF	mRNA	8.34	21.13	1.33949	0	0	Up
7164	TPD52L1	mRNA	8.47	21.48	1.34141	1e-07	7.9e-07	Up
79651	RHBDF2	mRNA	12.2	30.99	1.34401	0	2e-08	Up
5187	PER1	mRNA	6.83	17.38	1.3462	3.92e-05	0.000224	Up
2040	STOM	mRNA	52.71	134.1	1.34704	0	0	Up
11080	DNAJB4	mRNA	11.28	28.75	1.34934	1.81e-05	0.000109	Up
3433	IFIT2	mRNA	1.05	2.69	1.35242	0.00235174	0.00947342	Up
6450	SH3BGR	mRNA	0.89	2.28	1.35266	0.00129678	0.00554571	Up
8482	SEMA7A	mRNA	1.05	2.7	1.35831	0.000438	0.00206819	Up
5364	PLXNB1	mRNA	51.89	133.65	1.36464	0	0	Up
54935	DUSP23	mRNA	13.33	34.35	1.36494	3.91e-05	0.000223	Up
59342	SCPEP1	mRNA	30.02	77.45	1.36689	0	0	Up
9792	SERTAD2	mRNA	23.47	60.62	1.36856	4.5e-07	3.35e-06	Up
113878	DTX2	mRNA	11.76	30.5	1.37367	2.4e-07	1.89e-06	Up
55971	BAIAP2L1	mRNA	15.78	41.09	1.3798	4e-08	3.7e-07	Up
7782	SLC30A4	mRNA	1.13	2.97	1.38556	0.000242	0.00120742	Up
64288	ZSCAN31	mRNA	1.78	4.67	1.38658	3.65e-06	2.43e-05	Up
55603	TENT5A	mRNA	9.61	25.12	1.38668	8e-08	6.5e-07	Up
79180	EFHD2	mRNA	52.19	136.54	1.38732	9.2e-07	6.61e-06	Up
23328	SASH1	mRNA	9.46	24.76	1.38792	0.000277	0.00136762	Up
11235	PDCD10	mRNA	26.88	70.42	1.38923	0	0	Up
54065	SMIM11A	mRNA	2.53	6.66	1.39198	0.000204	0.00103359	Up
5362	PLXNA2	mRNA	61.01	160.44	1.39471	1.97e-05	0.000118	Up
3710	ITPR3	mRNA	44.87	118.04	1.39522	0	0	Up
2070	EYA4	mRNA	23.36	61.85	1.40443	9.83e-05	0.000528	Up
896	CCND3	mRNA	30.76	81.46	1.40494	0	2e-08	Up
10411	RAPGEF3	mRNA	0.9	2.4	1.40602	0.000456	0.00214266	Up
10611	PDLIM5	mRNA	54.58	144.84	1.40787	3.46e-06	2.3e-05	Up
64147	KIF9	mRNA	4.04	10.76	1.40864	4.3e-05	0.000244	Up
7414	VCL	mRNA	131.89	350.56	1.41025	1.06e-06	7.55e-06	Up
161742	SPRED1	mRNA	19.62	52.18	1.41113	4.8e-05	0.00027	Up
55137	FIGN	mRNA	12.19	32.63	1.4197	0.00125306	0.00537293	Up
10631	POSTN	mRNA	61.81	165.5	1.42073	2.75e-05	0.000161	Up
79906	MORN1	mRNA	1.22	3.28	1.42504	9.38e-06	5.94e-05	Up
2700	GJA3	mRNA	0.73	1.99	1.42996	0.00175024	0.00729501	Up
8566	PDXK	mRNA	64.55	175.41	1.44218	0	0	Up
84886	C1orf198	mRNA	64.93	176.71	1.44433	1e-08	8e-08	Up
55959	SULF2	mRNA	5.72	15.58	1.44437	4.73e-05	0.000266	Up
3292	HSD17B1	mRNA	0.73	2.02	1.44558	0.00130823	0.00558914	Up
64757	MTARC1	mRNA	62.65	170.92	1.44786	0	0	Up
26018	LRIG1	mRNA	56.09	153.51	1.45255	1e-08	5e-08	Up
54491	OTULINL	mRNA	8.47	23.24	1.4548	0	0	Up
2258	FGF13	mRNA	16.97	46.54	1.45541	0	0	Up
79993	ELOVL7	mRNA	1.43	3.94	1.4613	0.000131	0.00069	Up
1374	CPT1A	mRNA	3.28	9.05	1.4624	3e-08	2.4e-07	Up
9957	HS3ST1	mRNA	0.78	2.16	1.46313	5.61e-05	0.000313	Up
4582	MUC1	mRNA	1.63	4.53	1.46666	0.00242212	0.00972672	Up
8226	PUDP	mRNA	7.21	19.96	1.46733	0	1e-08	Up
9828	ARHGEF17	mRNA	42.22	116.82	1.46813	0	0	Up
25981	DNAH1	mRNA	1.82	5.06	1.4706	2.55e-05	0.00015	Up
5327	PLAT	mRNA	8.56	23.76	1.47253	0	0	Up
58488	PCTP	mRNA	6.31	17.57	1.47596	0	2e-08	Up
134549	SHROOM1	mRNA	3.78	10.56	1.47717	2.36e-06	1.6e-05	Up
117145	THEM4	mRNA	3.02	8.44	1.48125	1e-08	6e-08	Up
3482	IGF2R	mRNA	128.48	359.12	1.48287	1.29e-06	9.08e-06	Up
79987	SVEP1	mRNA	99.69	278.79	1.48358	5.24e-06	3.41e-05	Up
81544	GDPD5	mRNA	7.28	20.38	1.48452	0	1e-08	Up
57552	NCEH1	mRNA	6.44	18.06	1.48755	1.02e-05	6.39e-05	Up
8711	TNK1	mRNA	1.61	4.55	1.48934	2.16e-05	0.000129	Up
79041	TMEM38A	mRNA	2.37	6.67	1.4908	1.6e-07	1.23e-06	Up
780	DDR1	mRNA	84.23	236.9	1.49169	0	2e-08	Up
51330	TNFRSF12A	mRNA	32.35	91.16	1.4941	0	0	Up
1392	CRH	mRNA	0.73	2.08	1.49508	0.000631	0.00287943	Up
2791	GNG11	mRNA	55.47	156.47	1.49601	0	2e-08	Up
7791	ZYX	mRNA	76.98	218.68	1.50609	2e-08	1.6e-07	Up
3964	LGALS8	mRNA	5.57	15.85	1.50676	1e-08	7e-08	Up
9536	PTGES	mRNA	0.63	1.81	1.51401	9.62e-05	0.000518	Up
2872	MKNK2	mRNA	162.72	466.16	1.51835	0	0	Up
4487	MSX1	mRNA	1.03	2.97	1.52453	3.83e-05	0.000219	Up
72	ACTG2	mRNA	2.43	7.02	1.52683	0.000117	0.000621	Up
7779	SLC30A1	mRNA	21.94	63.46	1.53224	4.39e-06	2.88e-05	Up
4214	MAP3K1	mRNA	7.18	20.78	1.53325	0.000321	0.00156088	Up
7345	UCHL1	mRNA	83.84	242.7	1.53331	3e-08	2.2e-07	Up
3764	KCNJ8	mRNA	7.32	21.24	1.53609	0	0	Up
84281	C2orf88	mRNA	1.72	5	1.53792	1.93e-06	1.33e-05	Up
80818	ZNF436	mRNA	33.87	98.54	1.54046	0	0	Up
6322	SCML1	mRNA	11.14	32.49	1.54378	0.000187	0.000954	Up
3485	IGFBP2	mRNA	362.63	1057.82	1.54449	4.4e-07	3.29e-06	Up
140730	RIMS4	mRNA	43.63	127.46	1.54651	0	0	Up
84109	QRFPR	mRNA	3	8.79	1.54956	8.3e-06	5.29e-05	Up
2633	GBP1	mRNA	9.65	28.29	1.55156	0	0	Up
285429	DCAF4L1	mRNA	0.67	1.98	1.55254	0.000111	0.000591	Up
134	ADORA1	mRNA	22.6	66.63	1.55971	1e-08	7e-08	Up
57575	PCDH10	mRNA	98.91	291.73	1.56037	4e-08	3.5e-07	Up
23580	CDC42EP4	mRNA	17.71	52.29	1.56132	0	1e-08	Up
22978	NT5C2	mRNA	39.98	118.14	1.56287	0	0	Up
84141	EVA1A	mRNA	17.15	50.69	1.56301	0	0	Up
2535	FZD2	mRNA	29.91	88.67	1.5674	0	1e-08	Up
4616	GADD45B	mRNA	7.11	21.09	1.568	0	0	Up
2650	GCNT1	mRNA	2.6	7.73	1.57007	1e-08	7e-08	Up
4286	MITF	mRNA	8.96	26.64	1.57185	2.3e-07	1.79e-06	Up
29070	CCDC113	mRNA	6.4	19.08	1.57567	0	1e-08	Up
215	ABCD1	mRNA	7.27	21.75	1.57929	1.67e-06	1.16e-05	Up
51560	RAB6B	mRNA	5.97	17.9	1.58197	0	4e-08	Up
11010	GLIPR1	mRNA	3.88	11.63	1.58218	6e-08	4.5e-07	Up
151056	PLB1	mRNA	0.59	1.78	1.58312	0.00105562	0.00461168	Up
136332	LRGUK	mRNA	0.42	1.27	1.58405	0.000996	0.00437399	Up
84962	AJUBA	mRNA	22.41	67.22	1.58427	0	0	Up
23118	TAB2	mRNA	29.21	87.74	1.58645	0	0	Up
6563	SLC14A1	mRNA	0.86	2.6	1.58931	0.000159	0.000822	Up
79858	NEK11	mRNA	1.82	5.51	1.58951	5.4e-07	4e-06	Up
26154	ABCA12	mRNA	0.82	2.47	1.59006	0.000265	0.00131424	Up
220002	CYB561A3	mRNA	30.95	93.21	1.5903	0	0	Up
7076	TIMP1	mRNA	59.56	180.01	1.5956	5.6e-07	4.1e-06	Up
23406	COTL1	mRNA	40.32	121.9	1.59576	1e-08	6e-08	Up
666	BOK	mRNA	2.16	6.55	1.59765	0.000188	0.000957	Up
84940	CORO6	mRNA	7.38	22.38	1.5999	0	0	Up
9028	RHBDL1	mRNA	7.82	23.75	1.60195	0.000464	0.00217619	Up
23475	QPRT	mRNA	13.73	41.73	1.60282	0	3e-08	Up
9050	PSTPIP2	mRNA	0.66	2.01	1.60452	0.000884	0.00392561	Up
149297	FAM78B	mRNA	1.41	4.29	1.60484	1.66e-06	1.15e-05	Up
960	CD44	mRNA	65.41	199.13	1.60614	0	0	Up
4232	MEST	mRNA	267.23	814.72	1.60819	0	0	Up
604	BCL6	mRNA	10.33	31.59	1.61158	4e-08	3.6e-07	Up
871	SERPINH1	mRNA	51.61	157.75	1.6117	0	0	Up
3572	IL6ST	mRNA	38.61	118.09	1.61274	0.000285	0.00140249	Up
10749	KIF1C	mRNA	60.72	185.76	1.61316	0	0	Up
221091	LRRN4CL	mRNA	0.5	1.55	1.61522	0.000131	0.00069	Up
79887	PLBD1	mRNA	1.24	3.81	1.61644	7.1e-07	5.17e-06	Up
6920	TCEA3	mRNA	1.28	3.94	1.61684	4.05e-05	0.00023	Up
54704	PDP1	mRNA	38.83	119.23	1.61851	3.56e-05	0.000205	Up
3680	ITGA9	mRNA	4.3	13.26	1.623	6.6e-07	4.84e-06	Up
5137	PDE1C	mRNA	73.56	227.34	1.62775	5e-08	4.2e-07	Up
7447	VSNL1	mRNA	20.3	62.81	1.62917	0	0	Up
220001	VWCE	mRNA	1.61	5.03	1.63393	0.000536	0.00248304	Up
284119	CAVIN1	mRNA	62.13	193.62	1.63973	0	0	Up
131583	FAM43A	mRNA	4.3	13.43	1.64162	0	0	Up
347404	LANCL3	mRNA	4.5	14.11	1.64683	0	1e-08	Up
116832	RPL39L	mRNA	4.63	14.54	1.64959	0.000359	0.00173033	Up
652	BMP4	mRNA	39.67	124.56	1.65038	0	0	Up
80019	UBTD1	mRNA	6.08	19.14	1.65316	1e-07	7.7e-07	Up
8347	H2BC4	mRNA	0.65	2.06	1.65475	3.44e-05	0.000198	Up
79844	ZDHHC11	mRNA	4.38	13.83	1.6556	0.000388	0.00184759	Up
79927	FAM110D	mRNA	0.9	2.86	1.65805	0.000111	0.000593	Up
6840	SVIL	mRNA	47.07	148.72	1.65956	0	0	Up
10435	CDC42EP2	mRNA	3.71	11.74	1.66037	0.000125	0.000662	Up
2947	GSTM3	mRNA	42.66	135.16	1.66335	1e-08	9e-08	Up
727910	TLCD2	mRNA	0.89	2.84	1.66846	5.57e-05	0.000311	Up
221749	PXDC1	mRNA	16.94	54.05	1.67328	0	0	Up
11277	TREX1	mRNA	3.33	10.69	1.67763	0.000292	0.00143435	Up
3690	ITGB3	mRNA	1.51	4.84	1.67868	0.000271	0.00134233	Up
27303	RBMS3	mRNA	6.97	22.33	1.67975	1e-07	7.6e-07	Up
2170	FABP3	mRNA	0.38	1.24	1.68278	0.00104272	0.00456301	Up
3082	HGF	mRNA	91.23	292.99	1.68318	9.2e-07	6.62e-06	Up
6464	SHC1	mRNA	132.97	428.14	1.68696	0	0	Up
64799	IQCH	mRNA	0.99	3.2	1.69193	1.6e-05	9.72e-05	Up
10991	SLC38A3	mRNA	3.16	10.24	1.69199	2.26e-06	1.54e-05	Up
29775	CARD10	mRNA	3.32	10.74	1.69318	1.19e-06	8.4e-06	Up
55231	CCDC87	mRNA	0.38	1.24	1.69461	0.00058	0.00265897	Up
379	ARL4D	mRNA	43.42	140.7	1.69591	0	3e-08	Up
64359	NXN	mRNA	23.71	77.1	1.70064	0	0	Up
9856	KIAA0319	mRNA	2.24	7.32	1.70426	0	1e-08	Up
1052	CEBPD	mRNA	3.71	12.11	1.70452	6.1e-07	4.48e-06	Up
8878	SQSTM1	mRNA	138.38	451.76	1.70681	0	0	Up
23632	CA14	mRNA	1.76	5.78	1.70967	8e-08	6.3e-07	Up
8671	SLC4A4	mRNA	2.62	8.59	1.71102	0.000173	0.00089	Up
22903	BTBD3	mRNA	63.5	208.9	1.71802	9.9e-07	7.14e-06	Up
3913	LAMB2	mRNA	51.22	168.79	1.72022	0	0	Up
84812	PLCD4	mRNA	4.49	14.86	1.72505	0	0	Up
7980	TFPI2	mRNA	64.55	214.26	1.7308	0	0	Up
5978	REST	mRNA	11.41	37.97	1.73368	1.41e-06	9.85e-06	Up
5360	PLTP	mRNA	18.21	60.69	1.73611	0	4e-08	Up
7253	TSHR	mRNA	9.48	31.61	1.73679	0	0	Up
8862	APLN	mRNA	18.13	60.77	1.74411	5.3e-07	3.97e-06	Up
55296	TBC1D19	mRNA	3.63	12.2	1.74733	8.3e-07	6.02e-06	Up
55075	UACA	mRNA	3.99	13.45	1.75277	0	0	Up
345222	MSANTD1	mRNA	0.34	1.17	1.75725	0.000423	0.00200379	Up
8334	H2AC6	mRNA	2.81	9.53	1.75891	0	0	Up
79971	WLS	mRNA	205.54	695.69	1.75897	0	0	Up
9806	SPOCK2	mRNA	2.01	6.85	1.76363	3e-08	2.9e-07	Up
9306	SOCS6	mRNA	21.56	73.57	1.7703	0	0	Up
284723	SLC25A34	mRNA	1.32	4.54	1.77134	0.000168	0.000868	Up
23550	PSD4	mRNA	0.59	2.04	1.77291	1.26e-05	7.8e-05	Up
23371	TNS2	mRNA	26.42	90.52	1.77625	0	2e-08	Up
79783	SUGCT	mRNA	0.94	3.26	1.7809	7e-08	5.5e-07	Up
7855	FZD5	mRNA	16.19	55.67	1.78136	0	0	Up
5575	PRKAR1B	mRNA	7	24.36	1.79755	5e-08	4.3e-07	Up
85358	SHANK3	mRNA	3.88	13.55	1.80319	0	0	Up
10666	CD226	mRNA	0.52	1.85	1.80431	7.54e-05	0.000412	Up
64577	ALDH8A1	mRNA	0.52	1.85	1.80478	4.24e-06	2.79e-05	Up
54438	GFOD1	mRNA	39.94	139.75	1.80686	1.92e-06	1.32e-05	Up
157285	PRAG1	mRNA	13.08	45.86	1.80906	0	0	Up
7205	TRIP6	mRNA	18.19	63.81	1.8101	0	0	Up
3142	HLX	mRNA	17.66	61.98	1.81048	1.72e-05	0.000104	Up
4071	TM4SF1	mRNA	25.69	90.17	1.81119	0	0	Up
2335	FN1	mRNA	595	2088.59	1.81156	1e-08	5e-08	Up
10609	P3H4	mRNA	26.39	93.06	1.81753	0	0	Up
388389	CCDC103	mRNA	1.32	4.7	1.82498	3.6e-07	2.7e-06	Up
2157	F8	mRNA	0.86	3.08	1.83226	1.08e-06	7.73e-06	Up
9600	PITPNM1	mRNA	11.32	40.44	1.83625	0	0	Up
7082	TJP1	mRNA	27.53	98.87	1.84437	9e-08	7.5e-07	Up
92949	ADAMTSL1	mRNA	0.57	2.05	1.84506	0.000253	0.00126128	Up
23417	MLYCD	mRNA	2.14	7.77	1.85641	0	1e-08	Up
9754	STARD8	mRNA	5.5	19.92	1.85698	0	0	Up
154	ADRB2	mRNA	3.27	11.92	1.86346	1.18e-06	8.36e-06	Up
4281	MID1	mRNA	38.34	139.85	1.86675	0	1e-08	Up
128853	DUSP15	mRNA	0.96	3.55	1.86916	0.000877	0.00389652	Up
147700	KLC3	mRNA	0.59	2.18	1.87864	1.02e-05	6.41e-05	Up
23221	RHOBTB2	mRNA	13.7	50.43	1.88002	0	0	Up
9289	ADGRG1	mRNA	9.63	35.45	1.88018	7e-08	5.9e-07	Up
2200	FBN1	mRNA	13.68	50.39	1.88086	4.22e-05	0.000239	Up
84418	CYSTM1	mRNA	23.86	87.93	1.88156	1e-08	1.3e-07	Up
65009	NDRG4	mRNA	5.37	19.82	1.88194	0	3e-08	Up
23101	MCF2L2	mRNA	1.87	6.93	1.88683	3.24e-05	0.000188	Up
1292	COL6A2	mRNA	0.77	2.89	1.88703	0.000603	0.00275727	Up
92689	FAM114A1	mRNA	2.96	10.96	1.88707	0	0	Up
4004	LMO1	mRNA	1.7	6.3	1.88832	8.49e-05	0.00046	Up
11346	SYNPO	mRNA	26.06	96.61	1.8901	0	0	Up
122953	JDP2	mRNA	0.36	1.34	1.89075	3.76e-05	0.000216	Up
4982	TNFRSF11B	mRNA	18.37	68.16	1.89124	0	0	Up
1827	RCAN1	mRNA	9.06	33.7	1.89505	0	0	Up
83643	CCDC3	mRNA	2.98	11.1	1.8961	0	2e-08	Up
57010	CABP4	mRNA	0.71	2.68	1.90041	6e-08	4.9e-07	Up
4233	MET	mRNA	50.51	188.84	1.90239	5.69e-06	3.68e-05	Up
25928	SOSTDC1	mRNA	4.87	18.27	1.90724	0	1e-08	Up
947	CD34	mRNA	22.19	83.35	1.90909	0	0	Up
1902	LPAR1	mRNA	2.75	10.34	1.90917	0	0	Up
2172	FABP6	mRNA	1.34	5.08	1.91232	5.4e-07	3.97e-06	Up
221806	VWDE	mRNA	4.23	15.97	1.91316	3.9e-07	2.92e-06	Up
5593	PRKG2	mRNA	0.36	1.37	1.91414	0.000987	0.00433614	Up
1950	EGF	mRNA	3.12	11.88	1.92437	2e-08	2.1e-07	Up
23705	CADM1	mRNA	18.84	71.68	1.92709	0	0	Up
60401	EDA2R	mRNA	1.93	7.36	1.92764	1e-08	6e-08	Up
55314	TMEM144	mRNA	0.48	1.87	1.93799	1.75e-06	1.21e-05	Up
2318	FLNC	mRNA	0.29	1.15	1.94191	3.5e-05	0.000202	Up
3693	ITGB5	mRNA	40.96	157.54	1.9433	0	0	Up
8741	TNFSF13	mRNA	3.52	13.58	1.9439	6e-08	4.6e-07	Up
7634	ZNF80	mRNA	0.69	2.67	1.94708	3.99e-05	0.000228	Up
10252	SPRY1	mRNA	16.73	64.54	1.9473	0	0	Up
397	ARHGDIB	mRNA	0.88	3.43	1.95151	1e-08	1.1e-07	Up
4199	ME1	mRNA	12.62	48.89	1.95296	0	0	Up
81848	SPRY4	mRNA	11.56	44.85	1.95564	0	0	Up
3209	HOXA13	mRNA	2.7	10.55	1.96102	0	0	Up
83660	TLN2	mRNA	8.49	33.46	1.97727	0	0	Up
783	CACNB2	mRNA	6.44	25.38	1.97785	0	0	Up
355	FAS	mRNA	6.18	24.38	1.9786	0	4e-08	Up
3491	CCN1	mRNA	40.67	160.43	1.97957	0	4e-08	Up
392636	AGMO	mRNA	3.65	14.53	1.99157	0	0	Up
201501	ZBTB7C	mRNA	0.76	3.03	1.99222	1.3e-07	1e-06	Up
953	ENTPD1	mRNA	2.47	9.93	2.00252	0	1e-08	Up
57462	MYORG	mRNA	23.55	94.39	2.00262	0	0	Up
3708	ITPR1	mRNA	33.41	134.16	2.00537	6.64e-06	4.26e-05	Up
6495	SIX1	mRNA	3.12	12.6	2.00918	0	0	Up
29940	DSE	mRNA	13.46	54.27	2.01104	0	0	Up
57491	AHRR	mRNA	1.05	4.27	2.01762	1.91e-06	1.31e-05	Up
51421	AMOTL2	mRNA	41.52	168.3	2.01905	0	0	Up
65266	WNK4	mRNA	0.5	2.07	2.02287	1.34e-05	8.22e-05	Up
23092	ARHGAP26	mRNA	7.33	29.81	2.02305	0	0	Up
162967	ZNF320	mRNA	0.32	1.32	2.02698	0.000158	0.000817	Up
3075	CFH	mRNA	5.69	23.26	2.03085	0	0	Up
130340	AP1S3	mRNA	4.49	18.36	2.03116	1e-08	9e-08	Up
2678	GGT1	mRNA	0.88	3.63	2.03298	0	4e-08	Up
54413	NLGN3	mRNA	0.67	2.78	2.03445	5e-08	4.3e-07	Up
79627	OGFRL1	mRNA	117.16	480.46	2.03587	0	0	Up
8612	PLPP2	mRNA	2.6	10.74	2.04388	1.53e-06	1.07e-05	Up
57685	CACHD1	mRNA	1.4	5.83	2.04707	1.4e-07	1.09e-06	Up
22996	TTC39A	mRNA	0.65	2.72	2.05411	1e-07	8.1e-07	Up
342908	ZNF404	mRNA	0.38	1.6	2.059	1.86e-05	0.000112	Up
80705	TSGA10	mRNA	0.8	3.36	2.06811	1.92e-06	1.32e-05	Up
7068	THRB	mRNA	8.41	35.31	2.06846	0	0	Up
1767	DNAH5	mRNA	1.49	6.27	2.07026	0	0	Up
5328	PLAU	mRNA	14.15	59.67	2.07543	0	0	Up
64137	ABCG4	mRNA	0.67	2.88	2.08669	2.7e-07	2.08e-06	Up
152206	CCDC13	mRNA	0.31	1.36	2.0891	2.82e-05	0.000165	Up
57217	TTC7A	mRNA	5.66	24.14	2.09135	0	0	Up
135	ADORA2A	mRNA	3.25	13.9	2.09537	2e-08	2e-07	Up
57619	SHROOM3	mRNA	24.73	105.77	2.0963	0	0	Up
5865	RAB3B	mRNA	11.69	50.07	2.09786	0	0	Up
440503	PLIN5	mRNA	0.63	2.74	2.10623	6.8e-07	4.97e-06	Up
79774	GRTP1	mRNA	0.98	4.27	2.10654	3e-08	2.4e-07	Up
113402	SFT2D1	mRNA	4.99	21.57	2.10977	0	0	Up
50619	DEF6	mRNA	1.13	4.92	2.11212	3.9e-07	2.92e-06	Up
1291	COL6A1	mRNA	2.22	9.63	2.11266	6.04e-05	0.000335	Up
5789	PTPRD	mRNA	23.35	101.43	2.11882	5.6e-07	4.17e-06	Up
85379	KIAA1671	mRNA	23.76	103.34	2.12079	1.5e-07	1.16e-06	Up
4256	MGP	mRNA	122.96	536.82	2.12616	0	4e-08	Up
51201	ZDHHC2	mRNA	4.15	18.19	2.12998	0	0	Up
55876	GSDMB	mRNA	1.66	7.28	2.13089	0	0	Up
133396	IL31RA	mRNA	0.29	1.31	2.1321	0.000168	0.000868	Up
9750	RIPOR2	mRNA	0.57	2.51	2.13361	1e-08	7e-08	Up
54558	SPATA6	mRNA	4.39	19.52	2.1527	0	0	Up
3696	ITGB8	mRNA	22.02	98.75	2.16479	1.16e-05	7.19e-05	Up
116039	OSR2	mRNA	2.24	10.13	2.17146	0	0	Up
84612	PARD6B	mRNA	3.29	14.96	2.1814	0	0	Up
79745	CLIP4	mRNA	0.94	4.32	2.18529	5.2e-07	3.89e-06	Up
196264	MPZL3	mRNA	0.34	1.56	2.18647	1.21e-06	8.54e-06	Up
8492	PRSS12	mRNA	79.3	361.96	2.19044	0	0	Up
3339	HSPG2	mRNA	44.9	205.31	2.19269	0	0	Up
1298	COL9A2	mRNA	1.26	5.8	2.19629	0	1e-08	Up
11098	PRSS23	mRNA	13.69	62.77	2.19651	0	0	Up
678	ZFP36L2	mRNA	22.75	104.61	2.20096	0	0	Up
2810	SFN	mRNA	0.23	1.1	2.20549	0.000172	0.000884	Up
22807	IKZF2	mRNA	2.29	10.6	2.20819	0.00013	0.000687	Up
132014	IL17RE	mRNA	1.01	4.68	2.2085	1e-08	1e-07	Up
6095	RORA	mRNA	2.7	12.61	2.21857	0	0	Up
54498	SMOX	mRNA	5.39	25.23	2.22557	0	0	Up
79365	BHLHE41	mRNA	18.27	85.59	2.22747	0	0	Up
6383	SDC2	mRNA	44.05	206.34	2.22755	0	0	Up
4354	MPP1	mRNA	5.03	23.63	2.22912	0	0	Up
51232	CRIM1	mRNA	53.87	256.91	2.25351	1.09e-05	6.83e-05	Up
4739	NEDD9	mRNA	20.9	99.78	2.25515	0	0	Up
1299	COL9A3	mRNA	0.54	2.66	2.26695	1.12e-06	7.97e-06	Up
23710	GABARAPL1	mRNA	0.27	1.34	2.26806	9.66e-05	0.00052	Up
2052	EPHX1	mRNA	75.75	366.03	2.27248	0	1e-08	Up
23670	CEMIP2	mRNA	19.17	92.88	2.27595	0	0	Up
5467	PPARD	mRNA	32.3	156.52	2.27625	0	0	Up
729	C6	mRNA	0.52	2.58	2.28288	2e-08	1.3e-07	Up
23563	CHST5	mRNA	0.23	1.16	2.29057	3.29e-05	0.00019	Up
81788	NUAK2	mRNA	6.09	29.94	2.29587	0	0	Up
257236	CCDC96	mRNA	0.29	1.48	2.29754	7.21e-06	4.62e-05	Up
3429	IFI27	mRNA	0.21	1.07	2.30579	9.86e-05	0.000529	Up
91947	ARRDC4	mRNA	0.86	4.28	2.30626	0	2e-08	Up
7092	TLL1	mRNA	3.67	18.26	2.31125	2.99e-05	0.000174	Up
84909	AOPEP	mRNA	6.71	33.53	2.3204	0	0	Up
6689	SPIB	mRNA	0.18	0.92	2.32087	0.000127	0.00067	Up
84561	SLC12A8	mRNA	0.98	4.96	2.32142	1e-08	6e-08	Up
81621	KAZALD1	mRNA	5.35	26.91	2.32894	0	0	Up
10345	TRDN	mRNA	0.61	3.12	2.34471	0	2e-08	Up
51162	EGFL7	mRNA	2.09	10.75	2.35441	4e-08	3.4e-07	Up
268	AMH	mRNA	4.88	24.99	2.35492	1.28e-05	7.9e-05	Up
10699	CORIN	mRNA	0.21	1.11	2.35733	1.01e-05	6.33e-05	Up
11167	FSTL1	mRNA	213.11	1092.16	2.35747	0	0	Up
114822	RHPN1	mRNA	1.68	8.66	2.36431	1e-08	7e-08	Up
85004	RERG	mRNA	4.76	24.55	2.36574	0	0	Up
3385	ICAM3	mRNA	1.05	5.46	2.37058	0	0	Up
219621	CABCOCO1	mRNA	0.29	1.55	2.37242	1.2e-07	9.7e-07	Up
81606	LBH	mRNA	49.86	260.64	2.38603	0	0	Up
3995	FADS3	mRNA	7.46	39.54	2.40373	0	0	Up
10857	PGRMC1	mRNA	174.2	924.85	2.40838	0	0	Up
6019	RLN2	mRNA	0.19	1.05	2.42204	9.72e-06	6.14e-05	Up
4306	NR3C2	mRNA	1.43	7.69	2.4255	6e-08	4.8e-07	Up
2012	EMP1	mRNA	3.96	21.35	2.42745	0	0	Up
4023	LPL	mRNA	0.73	4	2.43653	0	0	Up
[truncated: 478 more rows]
