# Supplementary material for: PI3K/mTOR inhibitors promote G6PD autophagic degradation and exacerbate oxidative stress damage to radiosensitize small cell lung cancer
Source: Cell Death Dis. 2023 Oct 6;14(10):652. doi: 10.1038/s41419-023-06171-7 (PMC10558571; doi:10.1038/s41419-023-06171-7)
Supplement: Supplementary file 6 — Table S4 [file 41419_2023_6171_MOESM6_ESM.xls]

## Sheet: Table S2
Supplementary table S4 The difference in glucose metabolism between H446-RR and H446 cells using targeted metabolomics
Class	Metabolite	H446.Mean	RR.Mean	H446.Median	RR.Median	H446.SD	RR.SD	H446.IQR	RR.IQR	P	FDR	FC	log2FC	test.method
Amino Acids	Glutamic acid	49.4279	75.3751	49.7753	76.8107	2.92198	8.44289	[48.0615,50.96795]	[71.5586,79.90945]	0.00733185	0.111065	1.52495	0.608764	t.test
Organic Acids	Pyruvic acid	0.771433	1.22623	0.8178	1.2905	0.100794	0.266868	[0.7368,0.82925]	[1.1118,1.3728]	0.0507773	0.201951	1.58955	0.66862	t.test
Organic Acids	Succinic acid	0.9301	1.01287	0.8759	1.086	0.152884	0.212364	[0.8438,0.9893]	[0.9298,1.1325]	0.612933	0.639583	1.08899	0.122987	t.test
Organic Acids	Malic acid	3.0987	4.84247	3.1378	5.073	0.126468	0.964392	[3.04755,3.1694]	[4.42835,5.37185]	0.0360382	0.201951	1.56274	0.644079	t.test
Amino Acids	Aspartic acid	4.6218	5.90067	4.4083	6.0744	1.12959	0.85898	[4.01125,5.1256]	[5.52125,6.36695]	0.193567	0.303078	1.2767	0.352423	t.test
Organic Acids	Lactic acid	19.007	28.4897	18.6035	26.2512	1.2088	5.49082	[18.3275,19.4847]	[25.3615,30.4987]	0.0431858	0.201951	1.49891	0.583914	t.test
Amino Acids	Serine	11.8922	5.43993	13.2813	5.8498	4.27021	2.11707	[10.19085,14.2881]	[4.49885,6.58595]	0.0789651	0.236895	0.457437	-1.12835	t.test
Carbohydrates	Glucose	0.0553667	0.111	0.0545	0.1123	0.0110256	0.0468635	[0.04965,0.06065]	[0.0879,0.13475]	0.115914	0.262559	2.00482	1.00347	t.test
Carbohydrates	Fructose	0.0762	0.0464667	0.0666	0.0553	0.037825	0.0215533	[0.05535,0.09225]	[0.0386,0.05875]	0.302334	0.365064	0.609799	-0.713595	t.test
Carbohydrates	3-Phosphoglyceric acid	0.0425667	0.1627	0.0399	0.1239	0.00775199	0.117698	[0.0382,0.0456]	[0.0966,0.2094]	0.152492	0.262559	3.82224	1.93442	t.test
Organic Acids	Citric acid	0.982967	1.39413	1.0176	1.2325	0.0627784	0.601465	[0.96405,1.0192]	[1.06125,1.6462]	0.30422	0.365064	1.41829	0.504154	t.test
Organic Acids	Isocitric acid	0.0281333	0.0324	0.026	0.0267	0.00561278	0.0163147	[0.02495,0.03025]	[0.0232,0.03875]	0.690467	0.690467	1.15166	0.203713	t.test
Carbohydrates	6-Phosphogluconic acid	0.0469	0.3336	0.0387	0.0605	0.0276282	0.480925	[0.0315,0.0582]	[0.05595,0.4747]	0.36086	0.412412	7.11301	2.83046	t.test
Organic Acids	Oxalacetic acid	1.0132	1.64387	1.2208	1.7973	0.385758	0.486065	[0.89445,1.23575]	[1.44845,1.916]	0.15316	0.262559	1.62245	0.698174	t.test
Organic Acids	Oxoglutaric acid	0.2651	0.548733	0.1865	0.5655	0.233349	0.222225	[0.13385,0.35705]	[0.44205,0.6638]	0.202052	0.303078	2.06991	1.04957	t.test
Organic Acids	Fumaric acid	0.815233	2.05703	0.7393	1.8788	0.133865	0.43683	[0.73795,0.85455]	[1.80815,2.2168]	0.0092554	0.111065	2.52324	1.33528	t.test
Carbohydrates	Dihydroxyacetone phosphate	0.00296667	0.0122667	0.0027	0.0079	0.000550757	0.00898462	[0.00265,0.00315]	[0.0071,0.01525]	0.148038	0.262559	4.13483	2.04783	t.test
Carbohydrates	Erythrose-4-phosphate	0.0136333	0.0175	0.0128	0.0179	0.00658964	0.00760789	[0.01015,0.0167]	[0.0138,0.0214]	0.542198	0.591488	1.28362	0.360217	t.test
Carbohydrates	Ribulose-5-phosphate/Ribose 5-phosphate	2.77907	1.96883	2.9343	1.4988	0.280469	1.15187	[2.6948,2.94095]	[1.31255,2.3901]	0.302053	0.365064	0.708451	-0.497259	t.test
Carbohydrates	Glucose-1-phosphate	0.461833	0.642367	0.478	0.6562	0.0412017	0.112092	[0.4465,0.48525]	[0.5901,0.70155]	0.0589024	0.201951	1.39091	0.476025	t.test
Carbohydrates	Fructose 1,6-bisphosphate	2.28487	1.6341	2.3448	1.6267	0.262875	0.527439	[2.171,2.4287]	[1.36855,1.89595]	0.128353	0.262559	0.715184	-0.483614	t.test
Carbohydrates	Glucose 6-phosphate	0.202467	0.683133	0.1971	0.5421	0.0301109	0.275324	[0.18625,0.216]	[0.5245,0.77125]	0.0397093	0.201951	3.37405	1.75448	t.test
Carbohydrates	Fructose-1-phosphate	0.006	0.0334333	0.0067	0.0344	0.00281603	0.0255637	[0.0048,0.00755]	[0.0209,0.04645]	0.138382	0.262559	5.57222	2.47825	t.test
Carbohydrates	Fructose 6-phosphate	0.157067	0.234533	0.1547	0.1875	0.0141987	0.09394	[0.14945,0.1635]	[0.18045,0.2651]	0.230727	0.325733	1.49321	0.578416	t.test
